# Supplementary material for: (2,2′-Bipyridine-κ2 N,N′)iodido(piperidine-1-carbodithio­ato-κ2 S,S′)copper(II)
Source: Acta Crystallogr Sect E Struct Rep Online. 2008 Dec 3;65(Pt 1):m6. doi: 10.1107/S1600536808039901 (PMC2967849; doi:10.1107/S1600536808039901)
Supplement: Supplementary file 1 [file e-65-000m6-sup1.cif]

##############################################################################
###                                                                        ###
###        Electronic paper (Acta Crystallographica Section E)             ###
###                                                                        ###
##############################################################################
#                                                                            #
# This CIF contains the data in a paper accepted for publication in Acta     #
# Crystallographica Section E. It conforms to the requirements of Notes      #
# for Authors for Section E, and has been peer reviewed under the auspices   #
# of the IUCr Commission on Journals.                                        #
#                                                                            #
# Full details of the Crystallographic Information File format               #
# are given in the paper "The Crystallographic Information File (CIF):       #
# a New Standard Archive File for Crystallography" by S. R. Hall, F. H.      #
# Allen and I. D. Brown [Acta Cryst. (1991), A47, 655-685].                  #
#                                                                            #
# The current version of the core CIF dictionary is obtainable from          #
# ftp://ftp.iucr.org/pub/cif_core.dic. The current version number is 2.4.    #
#                                                                            #
# Software is freely available for graphical display of the structure(s) in  #
# this CIF.  For information consult the CIF home page http://www.iucr.org/  #
# cif/home.html                                                              #
#                                                                            #
# This file may be used for bona fide research purposes within the           #
# scientific community so long as proper attribution is given to the journal # 
# article from which it was obtained.                                        #
#                                                                            #
##############################################################################
                                             
data_global
_audit_creation_method     SHELXL-97
_journal_date_recd_electronic     2008-11-14
_journal_date_accepted     2008-11-27
_journal_name_full     'Acta Crystallographica, Section E'
_journal_year     2009
_journal_volume     65
_journal_issue      1
_journal_page_first     m6
_journal_page_last     m6
_journal_paper_category     QM
_journal_coeditor_code     EZ2153
_publ_contact_author_name     'Dr. Le-Qing Fan'
_publ_contact_author_address
;
  Institute of Materials Physical Chemistry
 and The Key Laboratory for Functional Materials of Fujian Higher Education,
  Huaqiao University,
  Quanzhou, Fujian 362021,
  P. R. China
;
_publ_contact_author_email     lqfan@hqu.edu.cn
_publ_contact_author_fax     '86-595-22691569'
_publ_contact_author_phone     '86-595-22690582'
_publ_section_title
;\
(2,2'-Bipyridine-\k^2^<i>N</i>,<i>N'</i>)iodido(piperidine-1-carbodithioato-\
\k^2^<i>S</i>,<i>S'</i>)copper(II)
;
loop_
    _publ_author_name
    _publ_author_address
    'Fan, Le-Qing'
;
Institute of Materials Physical Chemistry and The Key Laboratory for Functional
Materials of Fujian Higher Education
Huaqiao University
Quanzhou
Fujian 362021
People's Republic of China
;
data_I
_audit_creation_method     SHELXL-97
_chemical_name_systematic
;
(2,2'-Bipyridine-\k^2^<i>N</i>,<i>N'</i>)iodido(piperidine-1-
carbodithioato-\k^2^<i>S</i>,<i>S'</i>)copper(II)
;
_chemical_name_common     ?
_chemical_formula_moiety     'C16 H18 Cu I N3 S2'
_chemical_formula_sum     'C16 H18 Cu I N3 S2'
_chemical_formula_iupac     '[Cu (C6 H10 N S2) I (C10 H8 N2)]'
_chemical_formula_weight     506.89
_chemical_melting_point     ?
_symmetry_cell_setting     'Monoclinic'
_symmetry_space_group_name_H-M     'P 21/c'
_symmetry_space_group_name_Hall     '-P 2ybc'
loop_
    _symmetry_equiv_pos_as_xyz
    'x, y, z'
    '-x, y+1/2, -z+1/2'
    '-x, -y, -z'
    'x, -y-1/2, z-1/2'
_cell_length_a     6.532(3)
_cell_length_b     16.859(7)
_cell_length_c     17.578(7)
_cell_angle_alpha     90.00
_cell_angle_beta     108.047(14)
_cell_angle_gamma     90.00
_cell_volume     1840.5(14)
_cell_formula_units_Z     4
_cell_measurement_reflns_used     3988
_cell_measurement_theta_min     3.2801
_cell_measurement_theta_max     27.4719
_cell_measurement_temperature     293(2)
_exptl_crystal_description     'Prism'
_exptl_crystal_colour     'Black'
_exptl_crystal_size_max     0.45
_exptl_crystal_size_mid     0.08
_exptl_crystal_size_min     0.05
_exptl_crystal_density_diffrn     1.829
_exptl_crystal_density_meas     ?
_exptl_crystal_density_method     'not measured'
_exptl_crystal_F_000     996
_exptl_absorpt_coefficient_mu     3.092
_exptl_absorpt_correction_type     'Multi-scan'
_exptl_absorpt_process_details     '(CrystalClear; Rigaku,2000)'
_exptl_absorpt_correction_T_min     0.7509
_exptl_absorpt_correction_T_max     1.0000
_exptl_special_details
;
;
_diffrn_ambient_temperature     293(2)
_diffrn_radiation_type     MoK\a
_diffrn_radiation_wavelength     0.71073
_diffrn_radiation_source     'Sealed Tube'
_diffrn_radiation_monochromator     'Graphite Monochromator'
_diffrn_measurement_device_type     'Rigaku Mercury CCD'
_diffrn_measurement_method     \w
_diffrn_detector_area_resol_mean     ?
_diffrn_reflns_number     13746
_diffrn_reflns_av_R_equivalents     0.0363
_diffrn_reflns_av_sigmaI/netI     0.0333
_diffrn_reflns_theta_min     2.42
_diffrn_reflns_theta_max     27.48
_diffrn_reflns_theta_full     25.00
_diffrn_measured_fraction_theta_max     0.932
_diffrn_measured_fraction_theta_full     0.950
_diffrn_reflns_limit_h_min     -8
_diffrn_reflns_limit_h_max     6
_diffrn_reflns_limit_k_min     -21
_diffrn_reflns_limit_k_max     21
_diffrn_reflns_limit_l_min     -22
_diffrn_reflns_limit_l_max     22
_diffrn_standards_number     0
_diffrn_standards_interval_count     0
_diffrn_standards_interval_time     0
_diffrn_standards_decay_%     0
_refine_special_details
;
Refinement of <i>F</i>^2^ against ALL reflections. The weighted <i>R</i>-factor
<i>wR</i> and goodness of fit <i>S</i> are based on <i>F</i>^2^, conventional
<i>R</i>-factors <i>R</i> are based on <i>F</i>, with <i>F</i> set to zero for
negative <i>F</i>^2^. The threshold expression of <i>F</i>^2^ >
\s(<i>F</i>^2^) is used only for calculating <i>R</i>-factors(gt) <i>etc</i>.
and is not relevant to the choice of reflections for refinement.
<i>R</i>-factors based on <i>F</i>^2^ are statistically about twice as large
as those based on <i>F</i>, and <i>R</i>- factors based on ALL data will be
even larger.
;
_reflns_number_total     3946
_reflns_number_gt     3389
_reflns_threshold_expression     I>2\s(I)
_refine_ls_structure_factor_coef     Fsqd
_refine_ls_matrix_type     full
_refine_ls_R_factor_all     0.0582
_refine_ls_R_factor_gt     0.0469
_refine_ls_wR_factor_gt     0.1002
_refine_ls_wR_factor_ref     0.1083
_refine_ls_goodness_of_fit_ref     1.085
_refine_ls_restrained_S_all     1.085
_refine_ls_number_reflns     3946
_refine_ls_number_parameters     208
_refine_ls_number_restraints     0
_refine_ls_hydrogen_treatment     constr
_refine_ls_weighting_scheme     calc
_refine_ls_weighting_details
          'calc w=1/[\s^2^(Fo^2^)+(0.043P)^2^+2.8277P] where P=(Fo^2^+2Fc^2^)/3'
_atom_sites_solution_hydrogens     geom
_atom_sites_solution_primary     direct
_atom_sites_solution_secondary     difmap
_refine_ls_shift/su_max     0.001
_refine_ls_shift/su_mean     0.000
_refine_diff_density_max     0.521
_refine_diff_density_min     -0.633
_refine_ls_extinction_method     none
_refine_ls_extinction_coef     ?
loop_
    _atom_type_symbol
    _atom_type_description
    _atom_type_scat_dispersion_real
    _atom_type_scat_dispersion_imag
    _atom_type_scat_source
    'C' 'C' 0.0033 0.0016
                         'International Tables Vol C Tables 4.2.6.8 and 6.1.1.4'
    'H' 'H' 0.0000 0.0000
                         'International Tables Vol C Tables 4.2.6.8 and 6.1.1.4'
    'Cu' 'Cu' 0.3201 1.2651
                         'International Tables Vol C Tables 4.2.6.8 and 6.1.1.4'
    'I' 'I' -0.4742 1.8119
                         'International Tables Vol C Tables 4.2.6.8 and 6.1.1.4'
    'N' 'N' 0.0061 0.0033
                         'International Tables Vol C Tables 4.2.6.8 and 6.1.1.4'
    'S' 'S' 0.1246 0.1234
                         'International Tables Vol C Tables 4.2.6.8 and 6.1.1.4'
_computing_data_collection     'CrystalClear (Rigaku, 2000)'
_computing_cell_refinement     'CrystalClear (Rigaku, 2000)'
_computing_data_reduction     'CrystalClear (Rigaku, 2000)'
_computing_structure_solution     'SHELXS97 (Sheldrick, 2008)'
_computing_structure_refinement     'SHELXL97 (Sheldrick, 2008)'
_computing_molecular_graphics     'SHELXTL (Sheldrick, 2008)'
_computing_publication_material     'SHELXTL (Sheldrick, 2008)'
loop_
    _atom_site_type_symbol
    _atom_site_label
    _atom_site_fract_x
    _atom_site_fract_y
    _atom_site_fract_z
    _atom_site_U_iso_or_equiv
    _atom_site_adp_type
    _atom_site_calc_flag
    _atom_site_refinement_flags
    _atom_site_occupancy
    _atom_site_disorder_assembly
    _atom_site_disorder_group
    Cu Cu1 0.43714(10) 0.66212(3) 0.42086(3) 0.04099(17) Uani d . 1 . .
    I I1 0.19321(6) 0.80141(2) 0.36188(2) 0.05420(14) Uani d . 1 . .
    S S1 0.6396(2) 0.64039(8) 0.33518(8) 0.0502(3) Uani d . 1 . .
    S S2 0.2619(3) 0.55763(9) 0.34096(8) 0.0586(4) Uani d . 1 . .
    N N1 0.4731(7) 0.5184(2) 0.2378(2) 0.0423(9) Uani d . 1 . .
    N N2 0.6611(7) 0.7232(2) 0.5076(2) 0.0401(9) Uani d . 1 . .
    N N3 0.3271(7) 0.6421(2) 0.5154(2) 0.0420(9) Uani d . 1 . .
    C C1 0.4607(8) 0.5651(3) 0.2965(3) 0.0386(10) Uani d . 1 . .
    C C2 0.6306(8) 0.5319(3) 0.1943(3) 0.0496(12) Uani d . 1 . .
    H H2A 0.7044 0.4828 0.1907 0.059 Uiso calc R 1 . .
    H H2B 0.7370 0.5706 0.2225 0.059 Uiso calc R 1 . .
    C C3 0.5104(9) 0.5620(3) 0.1113(3) 0.0556(14) Uani d . 1 . .
    H H3A 0.6106 0.5693 0.0811 0.067 Uiso calc R 1 . .
    H H3B 0.4459 0.6130 0.1154 0.067 Uiso calc R 1 . .
    C C4 0.3347(10) 0.5035(4) 0.0674(3) 0.0620(15) Uani d . 1 . .
    H H4A 0.2530 0.5255 0.0160 0.074 Uiso calc R 1 . .
    H H4B 0.4004 0.4544 0.0578 0.074 Uiso calc R 1 . .
    C C5 0.1852(9) 0.4865(3) 0.1159(3) 0.0533(13) Uani d . 1 . .
    H H5A 0.1057 0.5342 0.1194 0.064 Uiso calc R 1 . .
    H H5B 0.0822 0.4461 0.0891 0.064 Uiso calc R 1 . .
    C C6 0.3075(9) 0.4585(3) 0.1993(3) 0.0499(13) Uani d . 1 . .
    H H6A 0.2094 0.4515 0.2304 0.060 Uiso calc R 1 . .
    H H6B 0.3757 0.4079 0.1966 0.060 Uiso calc R 1 . .
    C C7 0.8254(8) 0.7641(3) 0.4972(3) 0.0464(12) Uani d . 1 . .
    H H7A 0.8406 0.7663 0.4464 0.056 Uiso calc R 1 . .
    C C8 0.9733(9) 0.8031(3) 0.5591(3) 0.0537(13) Uani d . 1 . .
    H H8A 1.0845 0.8323 0.5503 0.064 Uiso calc R 1 . .
    C C9 0.9520(10) 0.7979(3) 0.6347(4) 0.0615(16) Uani d . 1 . .
    H H9A 1.0515 0.8226 0.6777 0.074 Uiso calc R 1 . .
    C C10 0.7829(9) 0.7558(3) 0.6462(3) 0.0553(14) Uani d . 1 . .
    H H10A 0.7675 0.7519 0.6969 0.066 Uiso calc R 1 . .
    C C11 0.6367(8) 0.7197(3) 0.5814(3) 0.0430(11) Uani d . 1 . .
    C C12 0.4453(9) 0.6746(3) 0.5851(3) 0.0417(11) Uani d . 1 . .
    C C13 0.3853(10) 0.6676(3) 0.6542(3) 0.0528(13) Uani d . 1 . .
    H H13A 0.4662 0.6917 0.7016 0.063 Uiso calc R 1 . .
    C C14 0.2037(10) 0.6243(3) 0.6510(3) 0.0587(15) Uani d . 1 . .
    H H14A 0.1636 0.6173 0.6970 0.070 Uiso calc R 1 . .
    C C15 0.0828(10) 0.5918(3) 0.5800(4) 0.0614(16) Uani d . 1 . .
    H H15A -0.0417 0.5634 0.5769 0.074 Uiso calc R 1 . .
    C C16 0.1483(9) 0.6016(3) 0.5129(3) 0.0515(13) Uani d . 1 . .
    H H16A 0.0661 0.5794 0.4646 0.062 Uiso calc R 1 . .
loop_
    _atom_site_aniso_label
    _atom_site_aniso_U_11
    _atom_site_aniso_U_22
    _atom_site_aniso_U_33
    _atom_site_aniso_U_12
    _atom_site_aniso_U_13
    _atom_site_aniso_U_23
    Cu1 0.0480(4) 0.0472(3) 0.0298(3) -0.0078(3) 0.0150(3) -0.0058(2)
    I1 0.0605(3) 0.0538(2) 0.0489(2) 0.00754(16) 0.01783(18) 0.01277(15)
    S1 0.0491(8) 0.0629(8) 0.0430(6) -0.0169(6) 0.0207(6) -0.0195(6)
    S2 0.0670(10) 0.0688(8) 0.0495(7) -0.0287(7) 0.0322(7) -0.0201(6)
    N1 0.043(3) 0.048(2) 0.0346(19) -0.0025(18) 0.0103(18) -0.0079(16)
    N2 0.043(3) 0.0428(19) 0.0308(18) 0.0023(17) 0.0068(17) -0.0013(15)
    N3 0.057(3) 0.0387(19) 0.0343(19) 0.0032(18) 0.0195(18) 0.0019(15)
    C1 0.044(3) 0.040(2) 0.031(2) -0.002(2) 0.011(2) -0.0012(17)
    C2 0.043(3) 0.062(3) 0.042(3) -0.001(2) 0.011(2) -0.017(2)
    C3 0.060(4) 0.066(3) 0.042(3) -0.010(3) 0.019(3) -0.003(2)
    C4 0.069(4) 0.070(4) 0.038(3) -0.011(3) 0.003(3) -0.004(3)
    C5 0.056(4) 0.045(3) 0.047(3) -0.010(2) -0.001(3) -0.001(2)
    C6 0.065(4) 0.040(2) 0.042(3) -0.012(2) 0.013(2) -0.007(2)
    C7 0.047(3) 0.048(3) 0.044(3) -0.005(2) 0.013(2) -0.002(2)
    C8 0.048(3) 0.048(3) 0.058(3) -0.002(2) 0.005(3) -0.008(2)
    C9 0.060(4) 0.053(3) 0.054(3) 0.001(3) -0.008(3) -0.019(3)
    C10 0.067(4) 0.052(3) 0.037(3) 0.012(3) 0.003(3) -0.007(2)
    C11 0.050(3) 0.044(2) 0.030(2) 0.014(2) 0.006(2) -0.0001(18)
    C12 0.058(3) 0.042(2) 0.027(2) 0.012(2) 0.016(2) 0.0019(17)
    C13 0.071(4) 0.054(3) 0.037(3) 0.017(3) 0.022(3) 0.010(2)
    C14 0.085(5) 0.058(3) 0.046(3) 0.021(3) 0.038(3) 0.013(2)
    C15 0.082(4) 0.046(3) 0.073(4) 0.007(3) 0.048(3) 0.006(3)
    C16 0.067(4) 0.045(3) 0.052(3) -0.004(2) 0.033(3) -0.004(2)
_geom_special_details
;
All e.s.d.'s (except the e.s.d. in the dihedral angle between two l.s. planes)
are estimated using the full covariance matrix. The cell e.s.d.'s are taken
into account individually in the estimation of e.s.d.'s in distances, angles
and torsion angles; correlations between e.s.d.'s in cell parameters are only
used when they are defined by crystal symmetry. An approximate (isotropic)
treatment of cell e.s.d.'s is used for estimating e.s.d.'s involving l.s.
planes.
;
loop_
    _geom_bond_atom_site_label_1
    _geom_bond_atom_site_label_2
    _geom_bond_site_symmetry_2
    _geom_bond_distance
    _geom_bond_publ_flag
    Cu1 N3 . 2.033(4) ?
    Cu1 N2 . 2.035(4) ?
    Cu1 S1 . 2.3205(15) ?
    Cu1 S2 . 2.3218(15) ?
    Cu1 I1 . 2.8470(11) ?
    S1 C1 . 1.717(5) ?
    S2 C1 . 1.716(5) ?
    N1 C1 . 1.320(6) ?
    N1 C2 . 1.476(6) ?
    N1 C6 . 1.482(6) ?
    N2 C7 . 1.335(6) ?
    N2 C11 . 1.357(6) ?
    N3 C16 . 1.342(6) ?
    N3 C12 . 1.345(6) ?
    C2 C3 . 1.514(7) ?
    C2 H2A . 0.9700 ?
    C2 H2B . 0.9700 ?
    C3 C4 . 1.529(7) ?
    C3 H3A . 0.9700 ?
    C3 H3B . 0.9700 ?
    C4 C5 . 1.511(8) ?
    C4 H4A . 0.9700 ?
    C4 H4B . 0.9700 ?
    C5 C6 . 1.510(7) ?
    C5 H5A . 0.9700 ?
    C5 H5B . 0.9700 ?
    C6 H6A . 0.9700 ?
    C6 H6B . 0.9700 ?
    C7 C8 . 1.379(7) ?
    C7 H7A . 0.9300 ?
    C8 C9 . 1.380(8) ?
    C8 H8A . 0.9300 ?
    C9 C10 . 1.379(9) ?
    C9 H9A . 0.9300 ?
    C10 C11 . 1.380(7) ?
    C10 H10A . 0.9300 ?
    C11 C12 . 1.481(7) ?
    C12 C13 . 1.392(6) ?
    C13 C14 . 1.380(8) ?
    C13 H13A . 0.9300 ?
    C14 C15 . 1.369(8) ?
    C14 H14A . 0.9300 ?
    C15 C16 . 1.384(7) ?
    C15 H15A . 0.9300 ?
    C16 H16A . 0.9300 ?
loop_
    _geom_angle_atom_site_label_1
    _geom_angle_atom_site_label_2
    _geom_angle_atom_site_label_3
    _geom_angle_site_symmetry_1
    _geom_angle_site_symmetry_3
    _geom_angle
    _geom_angle_publ_flag
    N3 Cu1 N2 . . 79.95(16) ?
    N3 Cu1 S1 . . 157.11(12) ?
    N2 Cu1 S1 . . 98.30(12) ?
    N3 Cu1 S2 . . 97.80(12) ?
    N2 Cu1 S2 . . 160.43(12) ?
    S1 Cu1 S2 . . 76.17(5) ?
    N3 Cu1 I1 . . 97.76(11) ?
    N2 Cu1 I1 . . 92.69(11) ?
    S1 Cu1 I1 . . 105.13(5) ?
    S2 Cu1 I1 . . 106.86(6) ?
    C1 S1 Cu1 . . 85.37(16) ?
    C1 S2 Cu1 . . 85.37(16) ?
    C1 N1 C2 . . 122.3(4) ?
    C1 N1 C6 . . 123.4(4) ?
    C2 N1 C6 . . 113.3(4) ?
    C7 N2 C11 . . 119.4(4) ?
    C7 N2 Cu1 . . 125.5(3) ?
    C11 N2 Cu1 . . 115.1(3) ?
    C16 N3 C12 . . 119.0(4) ?
    C16 N3 Cu1 . . 125.6(3) ?
    C12 N3 Cu1 . . 115.4(3) ?
    N1 C1 S2 . . 123.5(4) ?
    N1 C1 S1 . . 123.5(4) ?
    S2 C1 S1 . . 113.1(2) ?
    N1 C2 C3 . . 108.3(4) ?
    N1 C2 H2A . . 110.0 ?
    C3 C2 H2A . . 110.0 ?
    N1 C2 H2B . . 110.0 ?
    C3 C2 H2B . . 110.0 ?
    H2A C2 H2B . . 108.4 ?
    C2 C3 C4 . . 110.8(4) ?
    C2 C3 H3A . . 109.5 ?
    C4 C3 H3A . . 109.5 ?
    C2 C3 H3B . . 109.5 ?
    C4 C3 H3B . . 109.5 ?
    H3A C3 H3B . . 108.1 ?
    C5 C4 C3 . . 110.6(4) ?
    C5 C4 H4A . . 109.5 ?
    C3 C4 H4A . . 109.5 ?
    C5 C4 H4B . . 109.5 ?
    C3 C4 H4B . . 109.5 ?
    H4A C4 H4B . . 108.1 ?
    C6 C5 C4 . . 111.5(5) ?
    C6 C5 H5A . . 109.3 ?
    C4 C5 H5A . . 109.3 ?
    C6 C5 H5B . . 109.3 ?
    C4 C5 H5B . . 109.3 ?
    H5A C5 H5B . . 108.0 ?
    N1 C6 C5 . . 108.8(4) ?
    N1 C6 H6A . . 109.9 ?
    C5 C6 H6A . . 109.9 ?
    N1 C6 H6B . . 109.9 ?
    C5 C6 H6B . . 109.9 ?
    H6A C6 H6B . . 108.3 ?
    N2 C7 C8 . . 122.3(5) ?
    N2 C7 H7A . . 118.8 ?
    C8 C7 H7A . . 118.8 ?
    C7 C8 C9 . . 118.3(6) ?
    C7 C8 H8A . . 120.8 ?
    C9 C8 H8A . . 120.8 ?
    C10 C9 C8 . . 119.9(5) ?
    C10 C9 H9A . . 120.1 ?
    C8 C9 H9A . . 120.1 ?
    C9 C10 C11 . . 119.2(5) ?
    C9 C10 H10A . . 120.4 ?
    C11 C10 H10A . . 120.4 ?
    N2 C11 C10 . . 120.9(5) ?
    N2 C11 C12 . . 114.5(4) ?
    C10 C11 C12 . . 124.7(5) ?
    N3 C12 C13 . . 121.5(5) ?
    N3 C12 C11 . . 115.1(4) ?
    C13 C12 C11 . . 123.4(5) ?
    C14 C13 C12 . . 118.7(5) ?
    C14 C13 H13A . . 120.6 ?
    C12 C13 H13A . . 120.6 ?
    C15 C14 C13 . . 119.6(5) ?
    C15 C14 H14A . . 120.2 ?
    C13 C14 H14A . . 120.2 ?
    C14 C15 C16 . . 119.1(6) ?
    C14 C15 H15A . . 120.4 ?
    C16 C15 H15A . . 120.4 ?
    N3 C16 C15 . . 121.9(5) ?
    N3 C16 H16A . . 119.1 ?
    C15 C16 H16A . . 119.1 ?
