# Supplementary material for: (2,2′-Bipyridine-κ2 N,N′)iodido(piperidine-1-carbodithio­ato-κ2 S,S′)copper(II)
Source: Acta Crystallogr Sect E Struct Rep Online. 2008 Dec 3;65(Pt 1):m6. doi: 10.1107/S1600536808039901 (PMC2967849; doi:10.1107/S1600536808039901)
Supplement: Supplementary file 2 [file e-65-000m6-Isup2.hkl]

# 
# h,k,l, Fc-squared, Fo-squared, sigma(Fo-squared) and status flag 
# 
data_I
_shelx_title ' A in  P21/c' 
_shelx_refln_list_code          4 
_shelx_F_calc_maximum      277.00 
_exptl_crystal_F_000       996.00 
_reflns_d_resolution_high  0.7701 
 
loop_ 
 _symmetry_equiv_pos_as_xyz 
 'x, y, z' 
 '-x, y+1/2, -z+1/2' 
 '-x, -y, -z' 
 'x, -y-1/2, z-1/2' 
 
_cell_length_a     6.5320 
_cell_length_b    16.8590 
_cell_length_c    17.5780 
_cell_angle_alpha  90.000 
_cell_angle_beta  108.047 
_cell_angle_gamma  90.000 
 
_shelx_F_squared_multiplier     1.000 
 
loop_ 
 _refln_index_h 
 _refln_index_k 
 _refln_index_l 
 _refln_F_squared_calc 
 _refln_F_squared_meas 
 _refln_F_squared_sigma 
 _refln_observed_status 
   1   0   0    19795.71    19665.97     95.52 o 
   2   0   0    10031.47     9661.23    110.11 o 
   3   0   0     8355.87     7777.84    129.08 o 
   4   0   0        2.31        8.79     11.57 o 
   5   0   0     5381.17     5848.97    127.22 o 
   1   1   0    25842.24    25108.96    167.27 o 
   2   1   0     4455.85     4388.47     66.49 o 
   3   1   0       60.02       55.90     12.52 o 
   4   1   0    20146.44    20807.66   1671.56 o 
   5   1   0     1515.36     1621.32     85.66 o 
   0   2   0    25603.88    24887.06    216.05 o 
   1   2   0     4106.10     4074.38     36.84 o 
   2   2   0     2205.66     2264.71     38.40 o 
   3   2   0     4873.28     4819.14    113.92 o 
   4   2   0      324.78      257.49     24.49 o 
   5   2   0     5353.57     5562.75     72.06 o 
   1   3   0      654.37      603.43     22.24 o 
   2   3   0      177.63      196.88     14.76 o 
   3   3   0      248.86      309.26     19.83 o 
   4   3   0     1391.97     1475.75     41.00 o 
   5   3   0      825.67      766.32     52.74 o 
   0   4   0      529.97      602.16     26.83 o 
   1   4   0     4771.68     4655.82     50.11 o 
   2   4   0     5846.07     5732.48     65.47 o 
   3   4   0      685.87      662.21     30.05 o 
   4   4   0      450.00      389.79     23.81 o 
   5   4   0       19.92       24.66     11.80 o 
   1   5   0     6176.75     6005.76     89.22 o 
   2   5   0     1771.81     1659.42     37.00 o 
   3   5   0     2751.31     2670.52     48.58 o 
   4   5   0     3050.92     3146.03     60.48 o 
   5   5   0      317.01      269.95     26.93 o 
   0   6   0    19055.41    18346.91    129.47 o 
   1   6   0    11276.01    11136.49     99.97 o 
   2   6   0     1793.16     1823.54     45.00 o 
   3   6   0      280.60      248.79     23.24 o 
   4   6   0      176.93      146.77     17.79 o 
   5   6   0     1323.44     1308.34    148.51 o 
   1   7   0    14126.11    13722.07    106.51 o 
   2   7   0      573.32      621.53     22.44 o 
   3   7   0       38.99       26.83      8.13 o 
   4   7   0     5702.84     6232.89    121.61 o 
   5   7   0      502.75      493.30     39.12 o 
   0   8   0    16491.78    16081.11    154.39 o 
   1   8   0      295.83      280.68     16.86 o 
   2   8   0      394.41      393.92     23.51 o 
   3   8   0     4049.65     4126.08     61.24 o 
   4   8   0     1575.80     1563.95     54.96 o 
   5   8   0     1192.72     1337.96     91.16 o 
   1   9   0    17117.15    17118.25    128.00 o 
   2   9   0     3389.19     3517.32     88.49 o 
   3   9   0     1675.17     1842.52     52.89 o 
   4   9   0     3190.33     3274.31     86.74 o 
   5   9   0      710.75      715.20    115.43 o 
   6   9   0     1192.80     1072.39    232.24 o 
   0  10   0      388.29      463.69     48.45 o 
   1  10   0    13214.80    13357.69    114.63 o 
   2  10   0     2841.86     2859.58     49.45 o 
   3  10   0     3982.43     3862.71     91.97 o 
   4  10   0       13.63       34.07     11.91 o 
   5  10   0     1056.03     1046.16     84.66 o 
   6  10   0      463.83      389.54     86.98 o 
   1  11   0     1662.78     1559.85     42.10 o 
   2  11   0     7992.84     8349.51    127.34 o 
   3  11   0     3125.25     3300.07    100.70 o 
   4  11   0      604.25      551.13     49.90 o 
   5  11   0     1253.34     1201.69     85.83 o 
   6  11   0      506.04      485.92     51.88 o 
   0  12   0      745.29      925.08     55.36 o 
   1  12   0     3179.21     3197.87     93.93 o 
   2  12   0     4941.84     5245.96     94.45 o 
   3  12   0        1.45       21.73     10.41 o 
   4  12   0        4.97       33.44     11.54 o 
   5  12   0       30.30       32.03     25.16 o 
   6  12   0      577.61      675.42     50.26 o 
   1  13   0      423.89      418.31     27.36 o 
   2  13   0     2872.90     2896.09     56.71 o 
   3  13   0     3297.06     3317.33    125.07 o 
   4  13   0      122.44       89.91     18.43 o 
   5  13   0       16.43       72.68     27.12 o 
   6  13   0       24.60       64.25     30.53 o 
   0  14   0      659.40      600.11     71.55 o 
   1  14   0       21.24       47.15     11.56 o 
   2  14   0       72.06       31.76     13.27 o 
   3  14   0       18.72       25.33     17.09 o 
   4  14   0       24.18       15.50     17.16 o 
   5  14   0        3.30       11.46     20.32 o 
   6  14   0      114.63       66.94     65.23 o 
   1  15   0      246.69      292.96     21.15 o 
   2  15   0       10.85       17.78     13.90 o 
   3  15   0      155.11      121.29     20.97 o 
   4  15   0        6.34        8.63     19.28 o 
   5  15   0       32.37       43.19     29.75 o 
   0  16   0       17.34      -18.22     18.22 o 
   1  16   0      636.76      648.44     40.16 o 
   2  16   0     1049.61     1043.35     69.39 o 
   3  16   0      162.81      157.63     29.60 o 
   4  16   0      421.17      370.79     39.28 o 
   5  16   0       20.19       68.43     30.15 o 
   1  17   0      189.43      206.16     35.66 o 
   2  17   0      361.58      367.86     34.04 o 
   3  17   0      766.65      752.62     57.90 o 
   4  17   0        8.01       33.10     17.36 o 
   5  17   0       38.35       69.84     25.50 o 
   0  18   0      131.19       98.88     39.77 o 
   1  18   0      801.75      836.96     50.25 o 
   2  18   0      603.98      568.91     39.74 o 
   3  18   0       80.79       95.73     21.03 o 
   4  18   0       11.14       21.09     21.77 o 
   1  19   0      226.53      223.60     35.38 o 
   2  19   0      653.11      671.00     45.12 o 
   3  19   0      318.82      332.05     39.77 o 
   4  19   0       30.06       30.62     20.42 o 
   0  20   0      637.85      461.14    119.59 o 
   1  20   0      184.35      138.81     26.95 o 
   2  20   0      207.03      161.68     31.17 o 
   3  20   0      133.48      114.42     22.56 o 
   1  21   0      477.94      393.55     45.54 o 
   2  21   0        0.62        8.96     22.95 o 
  -5   1   1     2050.18     1954.60     48.64 o 
  -4   1   1      108.14       91.80     15.65 o 
  -3   1   1      524.28      481.19     27.06 o 
  -2   1   1     3489.33     3198.30     39.66 o 
  -1   1   1     2437.82     2430.52     20.48 o 
   1   1   1     3746.63     3819.15     38.88 o 
   2   1   1        9.15        6.05     11.10 o 
   3   1   1      239.27      217.39     15.60 o 
   4   1   1       50.16       58.23     11.25 o 
   5   1   1      636.85      627.33     39.32 o 
  -5   2   1      557.26      572.27     34.98 o 
  -4   2   1      241.75      225.89     24.04 o 
  -3   2   1    17960.92    18495.28    281.77 o 
  -2   2   1      855.22      865.94     26.71 o 
  -1   2   1     5748.71     5617.86     68.51 o 
   0   2   1      342.97      340.98      7.71 o 
   1   2   1    18602.42    17818.95     85.77 o 
   2   2   1    19390.96    18548.46    105.34 o 
   3   2   1      322.79      345.81     12.59 o 
   4   2   1       80.71      100.66     15.00 o 
   5   2   1     3955.42     4091.68     85.12 o 
  -5   3   1     1349.68     1395.06     78.14 o 
  -4   3   1     4484.45     4637.01     54.63 o 
  -3   3   1       47.99       47.85      9.74 o 
  -2   3   1    20373.97    19859.40    186.64 o 
  -1   3   1      428.53      358.84     27.22 o 
   0   3   1    12437.59    11955.52     71.16 o 
   2   3   1      825.72      805.49     19.54 o 
   3   3   1     9784.71    10013.30     94.49 o 
   4   3   1      158.79      145.68     10.99 o 
   5   3   1       15.13       66.62     25.44 o 
  -5   4   1       59.07       42.89      8.29 o 
  -4   4   1      513.56      546.45     30.88 o 
  -3   4   1    28730.13    29406.79    207.87 o 
  -2   4   1      342.69      390.80     24.84 o 
  -1   4   1    13237.87    12759.99     67.19 o 
   0   4   1    21362.56    21198.65     98.56 o 
   1   4   1    13745.39    13983.93     73.23 o 
   2   4   1    33119.13    31773.27    153.66 o 
   3   4   1       24.81       16.85     18.15 o 
   4   4   1     1436.07     1439.78     43.54 o 
   5   4   1     3299.09     3754.80    109.71 o 
  -5   5   1     1034.94      943.54     68.01 o 
  -4   5   1     4106.70     4229.90     80.93 o 
  -3   5   1      191.52      173.49     17.43 o 
  -2   5   1    28427.16    28163.23    149.73 o 
  -1   5   1     2374.57     2310.41     32.63 o 
   0   5   1    23964.16    23785.22    149.91 o 
   1   5   1    45760.97    44359.99    182.70 o 
   2   5   1      281.84      309.27     16.65 o 
   3   5   1     9525.72     9665.02    109.67 o 
   4   5   1     1329.62     1354.80     25.79 o 
   5   5   1      754.83      766.16     58.46 o 
  -5   6   1      679.69      662.03     48.58 o 
  -4   6   1     4952.42     4978.77     84.05 o 
  -3   6   1     4021.08     3858.48     69.38 o 
  -2   6   1      887.95     1066.21     49.29 o 
  -1   6   1     8982.44     8996.58     71.14 o 
   0   6   1     5796.89     5603.22     55.77 o 
   1   6   1     3423.97     3536.15     46.05 o 
   2   6   1    11401.30    11426.63    100.95 o 
   3   6   1      495.36      408.64     20.84 o 
   4   6   1      572.88      561.87     27.11 o 
   5   6   1     2504.09     2597.81     99.37 o 
  -5   7   1      623.79      867.44    151.74 o 
  -4   7   1     3405.05     3678.21     68.65 o 
  -3   7   1     2372.36     2335.40     51.22 o 
  -2   7   1     4831.41     4924.04     86.34 o 
  -1   7   1     2603.61     2385.38     47.97 o 
   0   7   1    13891.25    13673.64     98.92 o 
   1   7   1      128.79      125.24     11.81 o 
   2   7   1     6091.19     6115.32     68.00 o 
   3   7   1     2562.38     2662.22    103.37 o 
   4   7   1     2721.95     2801.15     66.58 o 
   5   7   1     1356.83     1299.71     53.42 o 
  -5   8   1     1025.95     1159.43    110.30 o 
  -4   8   1     3550.22     3707.15     98.56 o 
  -3   8   1       98.07      127.01     22.90 o 
  -2   8   1     3916.54     4074.72     67.56 o 
  -1   8   1     1185.19     1121.00     44.33 o 
   0   8   1    11362.33    11344.87     88.90 o 
   1   8   1    10425.96    10890.49    107.06 o 
   2   8   1     2492.59     2531.88     62.51 o 
   3   8   1     2317.88     2232.41     71.25 o 
   4   8   1      904.30      879.79     43.29 o 
   5   8   1       48.32       43.82     13.69 o 
   6   8   1      146.62      123.52     36.09 o 
  -5   9   1        9.22       32.56     15.62 o 
  -4   9   1      682.52      661.78     31.17 o 
  -3   9   1      459.05      442.52     25.02 o 
  -2   9   1       35.06       22.78      9.11 o 
  -1   9   1     8820.23     8683.77     90.84 o 
   0   9   1     6647.43     6373.17     79.23 o 
   1   9   1       15.05       45.99     18.78 o 
   2   9   1      771.91      766.92     36.46 o 
   3   9   1     1192.10     1167.56     44.23 o 
   4   9   1       90.25       71.72     15.76 o 
   5   9   1     1121.76     1373.82     67.39 o 
   6   9   1      410.81      445.98     93.92 o 
  -6  10   1      231.77      234.56     62.46 o 
  -5  10   1      168.65      197.18     32.60 o 
  -4  10   1        3.84       28.79     10.62 o 
  -3  10   1      657.44      611.05     40.16 o 
  -2  10   1     2705.22     2736.66     46.79 o 
  -1  10   1      302.95      372.13     29.38 o 
   0  10   1      144.56      115.33     12.70 o 
   1  10   1      354.80      320.53     27.06 o 
   2  10   1     2485.16     2370.31     57.99 o 
   3  10   1     2950.77     2983.83     70.38 o 
   4  10   1      255.42      271.19     18.83 o 
   5  10   1       49.46       49.86     24.00 o 
   6  10   1        0.06       42.18     10.62 o 
  -6  11   1      189.64      112.42     62.46 o 
  -5  11   1      110.48       94.16     32.84 o 
  -4  11   1       82.74       84.70     18.92 o 
  -3  11   1     1900.52     1908.41     83.87 o 
  -2  11   1     3903.39     4012.30     79.47 o 
  -1  11   1      525.07      513.97     32.62 o 
   0  11   1     1372.43     1381.16     40.23 o 
   1  11   1      318.51      275.37     19.57 o 
   2  11   1      266.52      278.42     28.03 o 
   3  11   1       15.32       26.07     12.63 o 
   4  11   1        0.74       22.56      8.64 o 
   5  11   1      188.68      150.27     39.56 o 
   6  11   1       54.14       78.86     43.72 o 
  -6  12   1        4.70       56.94     20.68 o 
  -5  12   1     1022.54     1067.31     88.37 o 
  -4  12   1      370.35      367.57     32.74 o 
  -3  12   1     2656.25     2601.05     82.10 o 
  -2  12   1      481.93      452.49     32.10 o 
  -1  12   1      825.36      782.26     49.08 o 
   0  12   1     5663.72     5654.82     90.72 o 
   1  12   1     1364.81     1369.40     49.18 o 
   2  12   1     2470.95     2555.94     60.55 o 
   3  12   1       11.94       34.27     12.29 o 
   4  12   1     1325.81     1384.34    188.37 o 
   5  12   1       11.07       15.21     24.37 o 
   6  12   1        1.39       42.06     20.67 o 
  -6  13   1       93.27      123.31     35.24 o 
  -5  13   1      144.53      142.33     36.14 o 
  -4  13   1     1732.48     1798.74     74.06 o 
  -3  13   1       44.44       18.11     16.56 o 
  -2  13   1      730.52      713.76     35.38 o 
  -1  13   1     3691.15     3839.92     79.19 o 
   0  13   1     5999.63     6339.63    116.75 o 
   1  13   1      747.19      739.29     60.35 o 
   2  13   1      507.26      459.00     30.47 o 
   3  13   1      386.51      379.60     29.32 o 
   4  13   1     1045.27     1062.76     59.56 o 
   5  13   1      660.57      831.25     99.47 o 
   6  13   1       40.36       54.30     19.23 o 
  -6  14   1       56.85       35.70     36.32 o 
  -5  14   1      699.37      756.89     63.38 o 
  -4  14   1     2067.80     2119.58     82.32 o 
  -3  14   1      863.26      842.58     60.29 o 
  -2  14   1        5.63       70.13     14.98 o 
  -1  14   1     1685.69     1730.42     49.57 o 
   0  14   1     2045.26     2130.61     58.19 o 
   1  14   1     2031.68     2191.17     74.57 o 
   2  14   1      623.95      610.93     40.69 o 
   3  14   1     2449.00     2520.49    140.02 o 
   4  14   1     2092.75     2358.46     77.44 o 
   5  14   1      329.51      240.30     49.19 o 
   6  14   1        0.02       70.78     62.69 o 
  -5  15   1      431.37      476.77     51.11 o 
  -4  15   1      323.48      352.60     30.99 o 
  -3  15   1      500.18      507.78     36.80 o 
  -2  15   1       22.21       22.63     10.14 o 
  -1  15   1     1925.86     2135.24     83.83 o 
   0  15   1     3433.87     3589.30     85.93 o 
   1  15   1     1087.27     1152.19     45.50 o 
   2  15   1      290.19      258.36     23.73 o 
   3  15   1      732.45      754.50     43.47 o 
   4  15   1      351.95      367.73     49.17 o 
   5  15   1      115.15      171.67     56.22 o 
  -5  16   1      120.74      133.84     33.87 o 
  -4  16   1      471.18      419.37     51.26 o 
  -3  16   1      507.66      493.24     31.17 o 
  -2  16   1      453.32      396.90     35.47 o 
  -1  16   1     2395.53     2542.82     74.75 o 
   0  16   1      488.74      466.09     34.44 o 
   1  16   1      381.87      365.07     26.76 o 
   2  16   1      625.18      574.72     34.85 o 
   3  16   1      812.64      908.14     51.44 o 
   4  16   1      924.84      945.16     67.00 o 
   5  16   1      155.92      136.78     38.86 o 
  -5  17   1      137.52      153.59     50.27 o 
  -4  17   1      140.39      101.06     25.98 o 
  -3  17   1       35.36       51.35     15.23 o 
  -2  17   1      260.21      293.39     23.74 o 
  -1  17   1      481.30      477.03     38.09 o 
   0  17   1      229.14      213.93     20.73 o 
   1  17   1     1189.46     1133.68     68.00 o 
   2  17   1        5.57       37.04     11.17 o 
   3  17   1      146.42      138.17     25.15 o 
   4  17   1        4.90       23.38     14.89 o 
  -4  18   1       65.03       31.85     18.52 o 
  -3  18   1      263.13      235.07     32.80 o 
  -2  18   1        2.46       42.83     15.94 o 
  -1  18   1      126.85      152.71     27.72 o 
   0  18   1      133.32       80.64     22.76 o 
   1  18   1        1.94       25.02     12.74 o 
   2  18   1      425.73      404.16     44.65 o 
   3  18   1        1.81       42.22     15.21 o 
   4  18   1      125.65       94.31     22.77 o 
  -4  19   1        0.32       24.99     14.53 o 
  -3  19   1       31.51       50.66     23.20 o 
  -2  19   1      265.12      198.36     27.10 o 
  -1  19   1      279.55      268.46     39.91 o 
   0  19   1      170.66      162.96     21.39 o 
   1  19   1        9.14       15.86     17.52 o 
   2  19   1       45.52       22.93     12.77 o 
   3  19   1       26.12       40.83     15.44 o 
  -3  20   1        4.27       35.64     13.00 o 
  -2  20   1       16.90       44.97     14.54 o 
  -1  20   1        0.11       31.52     17.59 o 
   0  20   1      103.69      127.22     29.29 o 
   1  20   1      159.49      112.74     51.60 o 
   2  20   1       93.53       71.17     17.30 o 
   3  20   1      119.31      138.27     26.80 o 
  -2  21   1        1.25       53.97     16.29 o 
  -1  21   1      196.88      158.86     24.30 o 
   0  21   1      209.86      156.62     37.26 o 
   1  21   1       12.80       33.32     15.92 o 
   2  21   1        0.03       19.84     21.51 o 
  -5   0   2     2794.55     2905.65    209.11 o 
  -4   0   2    10558.45     9654.29    156.37 o 
  -3   0   2     3313.45     3437.11    186.21 o 
  -2   0   2      299.16      309.55     13.45 o 
  -1   0   2    27101.04    27383.02    306.27 o 
   0   0   2     1394.05     1335.41     24.51 o 
   1   0   2    32327.56    31116.92    243.35 o 
   2   0   2    13063.34    12048.86     78.32 o 
   3   0   2      615.95      601.00     17.16 o 
   4   0   2    16330.71    17007.90    261.39 o 
   5   0   2     1813.17     1734.42    126.76 o 
  -5   1   2     5945.47     6314.18    276.19 o 
  -4   1   2        7.72        9.95      4.54 o 
  -3   1   2     3958.47     3807.58     51.96 o 
  -2   1   2    25115.53    24588.66    210.50 o 
  -1   1   2     2494.57     2464.54     23.28 o 
   0   1   2    29888.80    29861.33    157.48 o 
   1   1   2      398.55      389.85     20.54 o 
   2   1   2     1658.07     1863.88     35.55 o 
   3   1   2    18700.18    18834.49    201.18 o 
   4   1   2       26.92       27.85     10.75 o 
   5   1   2     1555.68     1646.30     60.16 o 
  -5   2   2        2.94       13.64      8.00 o 
  -4   2   2     8135.17     8011.37     69.79 o 
  -3   2   2      715.94      785.02     13.62 o 
  -2   2   2     4923.67     4968.48     48.49 o 
  -1   2   2    62576.40    60184.60    242.68 o 
   0   2   2    11952.42    11442.03     69.25 o 
   1   2   2     6976.02     6834.70     41.16 o 
   2   2   2    11890.39    12288.63    119.75 o 
   3   2   2        0.42       21.09      7.24 o 
   4   2   2     4564.27     4778.67    114.79 o 
   5   2   2      155.57      138.23     28.15 o 
  -5   3   2     3195.02     3309.68     88.24 o 
  -4   3   2      227.57      188.13     19.69 o 
  -3   3   2    10936.10    11446.21    100.98 o 
  -2   3   2      349.00      323.87     14.24 o 
  -1   3   2      530.20      499.28     18.24 o 
   0   3   2      221.32      197.91     11.74 o 
   1   3   2    15355.83    15174.20     82.38 o 
   2   3   2      517.83      455.15     13.56 o 
   3   3   2     4125.73     4216.39     67.63 o 
   4   3   2        1.59       17.75     11.71 o 
   5   3   2        2.83       25.30     31.46 o 
  -5   4   2     1540.04     1565.17    115.89 o 
  -4   4   2      894.99      867.41     31.40 o 
  -3   4   2     3196.24     3123.78     53.12 o 
  -2   4   2     2760.88     2738.68     40.17 o 
  -1   4   2     4493.43     4508.42     55.03 o 
   0   4   2     1533.68     1545.91     25.70 o 
   1   4   2    12448.83    12558.90     71.63 o 
   2   4   2      230.46      220.88     18.11 o 
   3   4   2       59.55       62.82      9.08 o 
   4   4   2       15.15       22.13      8.79 o 
   5   4   2      534.97      553.62     63.61 o 
  -5   5   2      993.34      819.33     48.11 o 
  -4   5   2     2590.46     2700.66     50.64 o 
  -3   5   2     1016.39     1076.36     29.63 o 
  -2   5   2       50.27       35.50     12.39 o 
  -1   5   2      217.59      179.93     12.61 o 
   0   5   2     4428.22     4009.72     45.91 o 
   1   5   2    19048.78    18498.38    115.28 o 
   2   5   2    12228.86    12254.40    100.89 o 
   3   5   2     1736.56     1696.81     45.81 o 
   4   5   2        4.48       24.08      9.51 o 
   5   5   2       69.41       39.71     13.59 o 
  -5   6   2      415.03      424.99     67.87 o 
  -4   6   2     4554.92     4864.23     84.52 o 
  -3   6   2     1038.12      940.23     33.89 o 
  -2   6   2       21.27       42.61      9.47 o 
  -1   6   2     2482.15     2269.37     49.03 o 
   0   6   2      323.14      287.20     18.53 o 
   1   6   2     1316.11     1467.64     31.82 o 
   2   6   2     1489.15     1351.76     32.65 o 
   3   6   2      623.47      694.84     24.76 o 
   4   6   2      831.75      810.53     54.59 o 
   5   6   2      506.26      514.78     41.37 o 
  -5   7   2     1392.65     1322.66     63.81 o 
  -4   7   2       64.95       63.99     12.72 o 
  -3   7   2     2423.21     2406.85     57.52 o 
  -2   7   2    13165.67    13297.84    116.71 o 
  -1   7   2       75.56      103.64     13.52 o 
   0   7   2    22088.70    20580.62    142.04 o 
   1   7   2       38.43       25.21     10.85 o 
   2   7   2     1102.91     1042.48     36.71 o 
   3   7   2     6631.30     6477.48     70.25 o 
   4   7   2      678.27      656.96     46.46 o 
   5   7   2      859.88      908.31     47.74 o 
   6   7   2        4.46       41.64     18.04 o 
  -5   8   2        1.70       24.76     14.23 o 
  -4   8   2     2440.62     2397.45     60.99 o 
  -3   8   2     1661.62     1565.29     67.58 o 
  -2   8   2       77.05       41.02     18.03 o 
  -1   8   2    26203.59    26028.53    159.62 o 
   0   8   2      600.78      615.43     23.98 o 
   1   8   2    18579.66    18773.78    137.43 o 
   2   8   2     4871.76     4673.28     66.78 o 
   3   8   2      479.50      489.86     27.51 o 
   4   8   2     2365.52     2477.66     87.29 o 
   5   8   2        6.27        8.95      8.27 o 
   6   8   2      282.75      266.94     69.40 o 
  -5   9   2     1987.85     2247.37    128.31 o 
  -4   9   2      436.92      473.23     38.79 o 
  -3   9   2     6331.31     6535.02    114.19 o 
  -2   9   2     4908.85     4914.61     66.33 o 
  -1   9   2      124.49       65.44     12.98 o 
   0   9   2     3356.58     3237.35     64.90 o 
   1   9   2     6787.61     6753.77     84.47 o 
   2   9   2    13128.64    13721.75    125.22 o 
   3   9   2     5276.71     5513.27    102.20 o 
   4   9   2      264.02      260.34     46.17 o 
   5   9   2     1073.58      997.27     73.10 o 
   6   9   2      180.09       71.71     59.22 o 
  -5  10   2      731.05      698.32    111.00 o 
  -4  10   2      374.79      329.48     28.98 o 
  -3  10   2     3742.56     4230.59     98.19 o 
  -2  10   2     4997.38     5102.27     61.15 o 
  -1  10   2     2143.30     2141.89     54.77 o 
   0  10   2       45.73       46.29     12.69 o 
   1  10   2     5553.22     5687.56     65.65 o 
   2  10   2     1948.25     1860.56     55.50 o 
   3  10   2        3.08       25.16     11.97 o 
   4  10   2      703.61      694.47     64.89 o 
   5  10   2     1166.77     1255.17     65.52 o 
   6  10   2     1192.01     1225.06     88.36 o 
  -5  11   2      128.61      146.84     85.13 o 
  -4  11   2      489.25      502.49     34.32 o 
  -3  11   2     4450.87     4712.72     96.84 o 
  -2  11   2     3610.25     3762.70     73.41 o 
  -1  11   2     1672.18     1634.28     62.48 o 
   0  11   2      325.44      307.34     23.97 o 
   1  11   2     5499.45     5530.16     98.28 o 
   2  11   2     7651.50     8227.95    132.42 o 
   3  11   2      575.92      588.32     31.57 o 
   4  11   2      329.10      321.02     32.75 o 
   5  11   2      585.98      694.73     62.17 o 
   6  11   2      483.11      498.26     89.75 o 
  -6  12   2      221.53      149.89     62.46 o 
  -5  12   2      161.44      162.96     28.55 o 
  -4  12   2       95.75       49.16     16.23 o 
  -3  12   2     1507.51     1511.34     79.64 o 
  -2  12   2     2622.06     2576.36     73.08 o 
  -1  12   2      688.18      682.67     51.79 o 
   0  12   2     1957.72     1865.37     56.57 o 
   1  12   2     2858.47     2950.82     72.93 o 
   2  12   2     2360.19     2329.77     61.41 o 
   3  12   2      161.11      131.20     29.44 o 
   4  12   2        9.88       53.94     21.85 o 
   5  12   2      371.92      459.31     48.08 o 
   6  12   2      245.79      147.12     49.50 o 
  -6  13   2      125.18       93.43     33.58 o 
  -5  13   2       34.24       10.00     22.78 o 
  -4  13   2      173.85      145.23     35.34 o 
  -3  13   2      220.61      230.55     24.49 o 
  -2  13   2     2032.81     2062.81     72.18 o 
  -1  13   2        4.15       25.20     10.99 o 
   0  13   2     1547.37     1660.53     46.72 o 
   1  13   2     1207.86     1195.69     44.10 o 
   2  13   2     1388.17     1452.30     56.25 o 
   3  13   2       12.09       18.30     12.96 o 
   4  13   2      199.11      126.82     38.29 o 
   5  13   2      112.96      192.32     42.44 o 
   6  13   2       43.62       75.41     46.73 o 
  -6  14   2       60.74       85.70     23.67 o 
  -5  14   2      139.27       94.06     26.18 o 
  -4  14   2      114.59      119.02     20.69 o 
  -3  14   2      343.12      286.42     23.33 o 
  -2  14   2      611.32      510.46     34.49 o 
  -1  14   2       68.38       57.71      9.98 o 
   0  14   2       26.84       38.46     12.24 o 
   1  14   2        6.54       21.27      8.36 o 
   2  14   2      281.35      285.42     30.20 o 
   3  14   2      154.43      141.78     18.83 o 
   4  14   2       87.09       78.06     24.59 o 
   5  14   2        1.51       42.34     25.79 o 
  -6  15   2        1.41       27.09     30.53 o 
  -5  15   2      100.66       57.91     25.09 o 
  -4  15   2       43.29       53.81     16.70 o 
  -3  15   2       78.27       41.09     12.85 o 
  -2  15   2      222.22      188.77     14.84 o 
  -1  15   2       55.17       49.52     14.59 o 
   0  15   2       18.43       32.14     14.28 o 
   1  15   2      199.71      180.99     23.45 o 
   2  15   2      481.42      456.57     34.90 o 
   3  15   2      263.52      245.28     25.51 o 
   4  15   2       27.87       70.35     32.07 o 
   5  15   2        3.10       75.73     34.47 o 
  -5  16   2       14.98       57.03     24.35 o 
  -4  16   2        2.18       36.03     11.14 o 
  -3  16   2     1003.62      889.47     67.23 o 
  -2  16   2      625.83      620.37     42.49 o 
  -1  16   2       47.32       47.24     12.34 o 
   0  16   2      437.43      361.21     28.03 o 
   1  16   2      739.40      695.72     39.40 o 
   2  16   2      443.21      419.92     26.45 o 
   3  16   2      310.52      398.94     41.90 o 
   4  16   2       11.50       24.62     10.96 o 
   5  16   2        8.49       15.80     21.28 o 
  -5  17   2        2.55       61.82     18.34 o 
  -4  17   2      129.62      122.66     29.09 o 
  -3  17   2      359.30      411.90     27.28 o 
  -2  17   2     1098.26     1264.04     97.00 o 
  -1  17   2      183.06      191.92     24.02 o 
   0  17   2      168.96      133.35     15.84 o 
   1  17   2      583.60      669.64     40.65 o 
   2  17   2      727.23      774.15     37.81 o 
   3  17   2        0.64       75.91     19.39 o 
   4  17   2      312.44      208.95     45.29 o 
  -4  18   2      307.46      385.06     48.19 o 
  -3  18   2      436.87      486.45     53.60 o 
  -2  18   2     1042.52     1067.14     54.92 o 
  -1  18   2        1.26       32.58     14.79 o 
   0  18   2      250.52      196.43     22.45 o 
   1  18   2      591.53      532.92     44.58 o 
   2  18   2      774.40      811.34     46.60 o 
   3  18   2      174.72      155.60     25.23 o 
   4  18   2       26.08       36.58     18.78 o 
  -4  19   2       11.79       32.01     17.01 o 
  -3  19   2      134.43      106.17     18.58 o 
  -2  19   2      685.68      749.69     44.64 o 
  -1  19   2       98.21       75.87     15.16 o 
   0  19   2      394.37      449.96     37.56 o 
   1  19   2       25.43       43.60     13.57 o 
   2  19   2      138.50      182.03     29.55 o 
   3  19   2       98.42       68.84     20.16 o 
  -3  20   2       68.28       94.28     22.54 o 
  -2  20   2       82.00       45.11     11.65 o 
  -1  20   2      399.53      363.29     42.18 o 
   0  20   2        4.66       35.04     16.18 o 
   1  20   2      449.25      447.82     35.83 o 
   2  20   2      410.36      352.96     40.34 o 
  -2  21   2      116.78      122.39     25.85 o 
  -1  21   2       10.87       46.72     18.32 o 
   0  21   2      541.86      463.29     52.84 o 
   1  21   2        0.96       32.20     16.96 o 
  -6   1   3      510.56      380.77     67.94 o 
  -5   1   3       29.51       21.83      9.10 o 
  -4   1   3       10.35       27.32      6.22 o 
  -3   1   3     4592.33     4215.27     83.90 o 
  -2   1   3     3042.77     3050.37     50.64 o 
  -1   1   3     1105.24     1118.95     15.13 o 
   0   1   3      761.70      690.62     18.67 o 
   1   1   3     1240.36     1133.46     27.44 o 
   2   1   3     1860.86     1725.48     36.12 o 
   3   1   3      219.58      225.13     16.69 o 
   4   1   3      126.42      142.21     23.67 o 
   5   1   3      213.46      180.30     46.96 o 
  -5   2   3     1814.89     1963.58     49.96 o 
  -4   2   3      782.03      712.53     41.51 o 
  -3   2   3      563.25      570.36     50.71 o 
  -2   2   3    14506.94    14205.92    177.19 o 
  -1   2   3      153.99      134.12      7.96 o 
   0   2   3       12.85       13.58      6.12 o 
   1   2   3    22194.12    21639.14    155.72 o 
   2   2   3     3233.05     3144.27     52.83 o 
   3   2   3      121.61       97.67     12.38 o 
   4   2   3     1157.51     1201.44     55.75 o 
   5   2   3      417.43      437.04     42.30 o 
  -5   3   3      331.35      287.70     42.53 o 
  -4   3   3     3800.77     3869.32     63.60 o 
  -3   3   3    26283.09    25372.09    166.43 o 
  -2   3   3      536.75      484.13     16.59 o 
  -1   3   3    20078.87    19348.93     91.95 o 
   0   3   3     6944.98     6685.75     48.09 o 
   1   3   3        6.32       23.46      7.83 o 
   2   3   3    27227.04    26907.13    221.40 o 
   3   3   3       62.23       56.89     17.45 o 
   4   3   3      135.33      115.40     14.28 o 
   5   3   3     2391.44     2640.10    151.05 o 
  -5   4   3      109.71      122.13     12.96 o 
  -4   4   3     5121.11     5319.54     56.83 o 
  -3   4   3     1922.78     2013.16     61.34 o 
  -2   4   3    28507.40    27904.64    141.24 o 
  -1   4   3    22563.78    22453.41    121.14 o 
   0   4   3        9.55       23.40     10.15 o 
   1   4   3    45769.88    42697.73    176.75 o 
   2   4   3     4908.50     4943.43     37.96 o 
   3   4   3     6309.89     6276.00     87.77 o 
   4   4   3     2750.05     2923.99     67.14 o 
   5   4   3       85.35       86.48     34.47 o 
  -5   5   3     2445.67     2716.07     70.27 o 
  -4   5   3      186.06      161.23     20.36 o 
  -3   5   3    13613.61    13534.62    122.21 o 
  -2   5   3      971.55      926.32     25.38 o 
  -1   5   3     3117.30     2930.74     39.19 o 
   0   5   3    28770.05    28255.41    176.02 o 
   1   5   3      119.17      130.29     10.26 o 
   2   5   3    23767.70    23578.18    195.52 o 
   3   5   3      347.61      289.92     18.46 o 
   4   5   3      955.83      830.24     38.56 o 
   5   5   3     1247.72     1450.28     72.06 o 
   6   5   3        1.99       40.25     19.89 o 
  -5   6   3      876.73      931.65     75.64 o 
  -4   6   3     7194.08     7844.36    138.13 o 
  -3   6   3      315.25      277.68     18.64 o 
  -2   6   3    25305.70    26273.08    166.13 o 
  -1   6   3     1770.75     1644.63     34.01 o 
   0   6   3     5827.27     5856.86     65.88 o 
   1   6   3       85.21      109.48     10.23 o 
   2   6   3     8148.66     8209.98     84.58 o 
   3   6   3     6749.27     6949.38     69.96 o 
   4   6   3     5601.82     5804.92     77.80 o 
   5   6   3      452.02      472.18     32.49 o 
   6   6   3      523.25      537.58     92.53 o 
  -5   7   3     3113.66     3306.65    115.37 o 
  -4   7   3     7098.29     7799.27    127.75 o 
  -3   7   3       11.92       14.90      7.48 o 
  -2   7   3      854.19      814.83     41.63 o 
  -1   7   3     7625.35     7737.93     67.68 o 
   0   7   3     9863.05     9766.87     86.52 o 
   1   7   3     1832.34     1805.65     37.35 o 
   2   7   3     2861.60     2998.39     64.94 o 
   3   7   3     1543.57     1541.25     35.71 o 
   4   7   3      304.70      361.48     38.55 o 
   5   7   3      213.72      191.98     22.88 o 
   6   7   3      363.69      373.81     86.05 o 
  -5   8   3      340.66      362.09     42.56 o 
  -4   8   3      760.12      761.34     52.13 o 
  -3   8   3        4.20       10.82      8.97 o 
  -2   8   3     3013.08     3228.26     77.59 o 
  -1   8   3     7413.57     7549.05     88.38 o 
   0   8   3     8271.50     8218.38     82.39 o 
   1   8   3      115.40      160.07     16.38 o 
   2   8   3     3776.61     3499.92    129.28 o 
   3   8   3     2678.72     2647.40     64.69 o 
   4   8   3     1177.06     1307.13     51.31 o 
   5   8   3       55.34       79.24     19.92 o 
   6   8   3       20.74       22.67     22.21 o 
  -5   9   3      985.99      889.53    144.28 o 
  -4   9   3     1158.96     1119.96     55.50 o 
  -3   9   3      730.36      665.28     49.99 o 
  -2   9   3     1394.33     1244.18     38.85 o 
  -1   9   3      371.16      355.76     22.88 o 
   0   9   3     3705.68     3618.23     66.30 o 
   1   9   3      184.40      189.79     17.18 o 
   2   9   3      259.43      324.20     27.78 o 
   3   9   3     1415.11     1527.01     63.39 o 
   4   9   3      917.87      887.74     97.14 o 
   5   9   3      182.85      161.64     20.62 o 
   6   9   3       61.36       91.14     42.56 o 
  -5  10   3       86.68       67.35     17.26 o 
  -4  10   3       47.80       43.61     11.08 o 
  -3  10   3      165.93      139.98     17.30 o 
  -2  10   3     1337.48     1289.28     39.57 o 
  -1  10   3     2120.30     2031.80     52.21 o 
   0  10   3     1487.89     1431.57     46.55 o 
   1  10   3     1287.49     1257.64     49.78 o 
   2  10   3      370.60      347.57     27.50 o 
   3  10   3        0.13       33.95      8.98 o 
   4  10   3       49.60       46.28     14.08 o 
   5  10   3       12.84       46.82     20.94 o 
   6  10   3       33.35      157.30     55.05 o 
  -5  11   3      261.98      233.48     26.57 o 
  -4  11   3        1.72       37.41     15.18 o 
  -3  11   3      706.80      710.18     38.78 o 
  -2  11   3      142.40      181.18     16.84 o 
  -1  11   3      861.73      930.60     42.19 o 
   0  11   3     1946.93     1848.55     61.87 o 
   1  11   3       16.39       34.63     20.04 o 
   2  11   3     2283.19     2273.23     73.00 o 
   3  11   3      115.24       84.83     22.66 o 
   4  11   3       71.00       94.15     25.90 o 
   5  11   3       82.56       82.38     30.66 o 
   6  11   3       21.90       30.07     24.52 o 
  -6  12   3        1.45       45.34     27.30 o 
  -5  12   3       40.99       56.39     15.65 o 
  -4  12   3     1262.08     1313.10     76.70 o 
  -3  12   3       46.43       33.74     20.41 o 
  -2  12   3     1850.10     1769.75     60.98 o 
  -1  12   3     2529.18     2501.91     61.79 o 
   0  12   3     2482.66     2480.08     63.41 o 
   1  12   3      677.28      642.92     32.20 o 
   2  12   3      717.11      696.19     32.47 o 
   3  12   3     4481.22     4801.72     75.81 o 
   4  12   3       92.21       90.97     24.65 o 
   5  12   3      437.12      364.56     67.18 o 
   6  12   3        5.03       41.17     34.70 o 
  -6  13   3       28.23      119.36     61.07 o 
  -5  13   3     1347.51     1441.35     94.57 o 
  -4  13   3     1040.33     1137.05     89.86 o 
  -3  13   3      571.84      651.49     38.42 o 
  -2  13   3     1148.34     1069.25     62.30 o 
  -1  13   3     3705.48     3652.46     82.85 o 
   0  13   3     2982.97     3106.24     75.67 o 
   1  13   3      967.48      962.12     54.06 o 
   2  13   3      877.37      839.45     38.01 o 
   3  13   3     1191.91     1077.39     89.88 o 
   4  13   3      658.49      695.16     95.82 o 
   5  13   3      202.85      105.20     34.78 o 
   6  13   3        0.68       18.51     17.58 o 
  -6  14   3      520.31      361.78     90.68 o 
  -5  14   3     1115.30     1194.74     89.81 o 
  -4  14   3      575.54      568.41     40.56 o 
  -3  14   3      347.37      289.59     25.36 o 
  -2  14   3      703.52      710.36     60.88 o 
  -1  14   3     2849.30     2894.45     80.33 o 
   0  14   3     1410.67     1433.70     56.25 o 
   1  14   3      212.98      253.11     22.81 o 
   2  14   3      206.98      220.96     32.87 o 
   3  14   3     1528.37     1689.64    116.72 o 
   4  14   3      273.27      224.20     34.30 o 
   5  14   3        7.44       52.04     29.30 o 
  -6  15   3      104.65       64.42     26.29 o 
  -5  15   3      652.91      707.41     61.21 o 
  -4  15   3      686.67      608.26     50.41 o 
  -3  15   3      473.76      491.96     34.69 o 
  -2  15   3      533.73      522.75     59.54 o 
  -1  15   3     2904.81     2939.79    120.44 o 
   0  15   3      395.63      402.03     25.00 o 
   1  15   3       56.24       57.33     13.60 o 
   2  15   3      154.44      164.46     24.73 o 
   3  15   3     1555.69     1673.85     62.03 o 
   4  15   3      605.59      587.04     90.66 o 
   5  15   3       42.86       92.26     45.57 o 
  -5  16   3      403.27      333.59     50.16 o 
  -4  16   3       69.59       55.18     14.83 o 
  -3  16   3       68.13       65.24     28.27 o 
  -2  16   3       49.20       38.10     11.68 o 
  -1  16   3     2885.75     3041.30     97.25 o 
   0  16   3     1167.50     1205.32     46.71 o 
   1  16   3     1136.52     1092.72     69.09 o 
   2  16   3      128.35      110.86     21.26 o 
   3  16   3      608.23      630.25     36.80 o 
   4  16   3       57.73       26.69     17.18 o 
   5  16   3        0.29       56.24     40.48 o 
  -5  17   3       12.43       58.79     18.97 o 
  -4  17   3       38.94       49.61     14.72 o 
  -3  17   3      478.20      484.28     37.07 o 
  -2  17   3      126.63      106.42     16.98 o 
  -1  17   3      547.93      550.09     40.30 o 
   0  17   3     1352.26     1154.76     68.38 o 
   1  17   3       10.37       23.44     14.19 o 
   2  17   3      814.03      845.52     48.74 o 
   3  17   3      211.83      217.24     44.03 o 
   4  17   3       42.14       50.38     27.22 o 
  -4  18   3       82.64       57.67     16.37 o 
  -3  18   3       24.09       69.22     19.75 o 
  -2  18   3      464.31      455.70     34.59 o 
  -1  18   3        6.93       31.05     20.78 o 
   0  18   3       79.45       66.83     15.79 o 
   1  18   3      825.28      777.17     45.25 o 
   2  18   3        0.36       38.90     12.92 o 
   3  18   3        3.57       21.69     15.51 o 
   4  18   3      462.51      428.96     48.12 o 
  -4  19   3        7.01       25.54     17.16 o 
  -3  19   3      246.51      121.80     29.07 o 
  -2  19   3      147.61      128.33     31.38 o 
  -1  19   3        8.25       13.71     14.91 o 
   0  19   3       49.18       58.15     52.03 o 
   1  19   3      133.59       87.65     21.70 o 
   2  19   3       85.79       45.66     17.83 o 
   3  19   3        1.16       70.22     19.67 o 
  -3  20   3        2.96       27.24     16.48 o 
  -2  20   3       61.41       68.84     17.82 o 
  -1  20   3      356.18      363.10     36.71 o 
   0  20   3      148.44      193.55     32.72 o 
   1  20   3       10.37       46.92     13.66 o 
   2  20   3        3.32       67.78     13.16 o 
  -2  21   3       67.51       61.52     20.31 o 
  -1  21   3      188.27      129.71     27.22 o 
   0  21   3       31.70       64.34     17.82 o 
   1  21   3       56.74       68.01     30.65 o 
  -6   0   4      133.30       79.11     35.62 o 
  -5   0   4     7856.73     8236.78    260.46 o 
  -1   0   4      384.54      404.67     28.04 o 
   0   0   4    76726.41    75123.16    724.49 o 
   1   0   4     3940.04     4035.10     73.10 o 
   2   0   4      695.72      697.48     29.59 o 
   3   0   4    27536.51    27741.34    292.69 o 
   4   0   4      550.54      441.82     84.66 o 
   5   0   4     2275.44     2321.97    121.21 o 
  -6   1   4     2345.36     2203.11    116.35 o 
  -5   1   4       92.46       97.62     19.43 o 
  -4   1   4    14239.49    14481.56    135.84 o 
  -3   1   4      189.22      189.10     10.40 o 
  -2   1   4        1.98        4.59      2.51 o 
  -1   1   4    49962.00    48678.30    182.24 o 
   0   1   4     3537.29     3610.11     59.36 o 
   1   1   4     8866.34     9072.68     76.00 o 
   2   1   4    14354.50    13899.20    144.43 o 
   3   1   4     2591.94     2608.61     99.28 o 
   4   1   4     5974.01     6216.22    147.19 o 
   5   1   4        6.31       28.18     11.32 o 
  -6   2   4        0.76        0.00     12.49 o 
  -5   2   4     4830.68     4863.49    212.35 o 
  -4   2   4      524.22      482.98     32.25 o 
  -3   2   4     1142.28      997.79     61.13 o 
  -2   2   4    14781.80    14296.85     73.41 o 
  -1   2   4     1717.14     1685.87     25.38 o 
   0   2   4    18887.02    18470.38    102.11 o 
   1   2   4      261.58      258.43     12.91 o 
   2   2   4     2799.09     2709.42     57.54 o 
   3   2   4    11541.86    12136.56    143.01 o 
   4   2   4       16.10       36.74     49.04 o 
   5   2   4      806.70      792.19     68.70 o 
  -6   3   4      640.84      521.39    130.93 o 
  -5   3   4      103.64      109.29     32.38 o 
  -4   3   4     3785.84     3910.54    125.61 o 
  -3   3   4      536.75      435.48     17.47 o 
  -2   3   4     2313.83     2169.31     32.85 o 
  -1   3   4     9543.52     9628.25     67.81 o 
   0   3   4     1272.65     1272.61     42.47 o 
   1   3   4     3493.41     3536.79     55.91 o 
   2   3   4      461.17      348.70     14.84 o 
   3   3   4      223.31      232.23     20.25 o 
   4   3   4      909.23      861.00     38.61 o 
   5   3   4     1514.08     1417.19     56.00 o 
  -5   4   4       45.89       26.87     11.11 o 
  -4   4   4     1911.78     1993.82     78.29 o 
  -3   4   4     2446.96     2342.57     44.87 o 
  -2   4   4       24.77       40.61      9.42 o 
  -1   4   4       33.91       19.60      8.98 o 
   0   4   4       59.70       42.98     11.08 o 
   1   4   4    19709.67    19756.63    113.92 o 
   2   4   4     7438.10     7577.20     71.36 o 
   3   4   4       10.22       41.63     11.96 o 
   4   4   4      378.15      430.19     30.25 o 
   5   4   4       53.58       22.93     15.56 o 
   6   4   4       52.48        7.86     15.27 o 
  -5   5   4     1103.81     1066.33     55.33 o 
  -4   5   4     7041.43     7426.10    191.19 o 
  -3   5   4     4561.37     4562.49     70.78 o 
  -2   5   4      463.92      337.43     27.28 o 
  -1   5   4     1088.57      868.73     29.46 o 
   0   5   4     7232.38     7046.14     68.74 o 
   1   5   4     5566.32     5562.67     56.76 o 
   2   5   4      793.45      670.75     19.76 o 
   3   5   4       13.81       21.17     10.66 o 
   4   5   4      201.98      176.19     17.08 o 
   5   5   4      402.71      417.17     62.02 o 
   6   5   4      291.30      295.16     68.01 o 
  -5   6   4     5446.21     6391.94    126.99 o 
  -4   6   4     3497.80     3591.15     72.99 o 
  -3   6   4      375.98      333.15     31.16 o 
  -2   6   4     3505.28     3121.35     46.96 o 
  -1   6   4     1292.42     1272.17     34.75 o 
   0   6   4     8314.53     7926.72     89.39 o 
   1   6   4     1990.10     2059.47     35.39 o 
   2   6   4      499.02      424.79     21.91 o 
   3   6   4     5020.69     4900.51    122.08 o 
   4   6   4      311.49      380.15     31.75 o 
   5   6   4        0.32       63.55     18.30 o 
   6   6   4      107.27       84.66     41.64 o 
  -5   7   4        0.15       14.29     11.32 o 
  -4   7   4      350.05      392.38     29.60 o 
  -3   7   4      716.17      687.43     33.86 o 
  -2   7   4     2522.90     2529.66     54.01 o 
  -1   7   4    22901.92    22381.29    151.93 o 
   0   7   4      104.67       81.52     14.05 o 
   1   7   4     1391.65     1324.15     36.77 o 
   2   7   4     3585.87     3354.10     71.48 o 
   3   7   4      258.04      209.38     27.92 o 
   4   7   4     3107.41     3059.68     96.20 o 
   5   7   4       54.03       65.80     48.50 o 
   6   7   4        0.68       70.32     28.68 o 
  -5   8   4      917.81      989.81     81.36 o 
  -4   8   4     1049.91     1093.05     78.88 o 
  -3   8   4     1145.26     1150.92     37.67 o 
  -2   8   4     4204.20     3818.34    111.01 o 
  -1   8   4      555.14      554.52     23.61 o 
   0   8   4    15839.71    15870.80    153.40 o 
   1   8   4     2280.76     2059.03     43.97 o 
   2   8   4      749.42      752.57     27.84 o 
   3   8   4     5581.49     5797.90    138.63 o 
   4   8   4       93.80      119.61     25.81 o 
   5   8   4      429.13      461.19     37.42 o 
   6   8   4       46.81       57.83     28.68 o 
  -5   9   4       48.35       28.96     16.44 o 
  -4   9   4      815.86      752.34     67.68 o 
  -3   9   4     8210.79     8903.72    152.14 o 
  -2   9   4     1664.63     1589.79     36.99 o 
  -1   9   4    13647.84    13721.48    108.51 o 
   0   9   4     3227.82     3154.93     61.19 o 
   1   9   4     6959.37     7132.38     84.86 o 
   2   9   4      794.82      690.58     37.92 o 
   3   9   4      133.35       80.19     15.56 o 
   4   9   4     3497.72     3717.25    101.53 o 
   5   9   4      546.26      453.64     41.38 o 
   6   9   4      452.22      363.17    100.39 o 
  -5  10   4     1484.65     1548.91    131.39 o 
  -4  10   4     1290.74     1435.87     85.24 o 
  -3  10   4     6697.26     6955.67    109.28 o 
  -2  10   4     2301.14     2354.59     49.29 o 
  -1  10   4      284.68      297.11     23.84 o 
   0  10   4     3290.06     3276.28     50.67 o 
   1  10   4     9272.90     9318.60     96.53 o 
   2  10   4     4158.21     4330.29     84.02 o 
   3  10   4      386.30      447.33     37.61 o 
   4  10   4      668.54      655.89     49.61 o 
   5  10   4      522.56      527.49     39.43 o 
   6  10   4      262.91      362.24     58.75 o 
  -5  11   4       22.28       20.79     11.57 o 
  -4  11   4      827.28      841.86     48.27 o 
  -3  11   4     3655.82     3745.38     64.03 o 
  -2  11   4     3459.87     3400.14     67.28 o 
  -1  11   4     1151.65     1214.42     43.86 o 
   0  11   4     2525.15     2661.54     55.24 o 
   1  11   4     3136.74     3169.82     68.07 o 
   2  11   4     1018.93     1013.22     33.62 o 
   3  11   4      127.35      110.51     21.47 o 
   4  11   4      382.88      286.32     33.53 o 
   5  11   4      769.87      870.65     57.90 o 
  -5  12   4        0.26       22.02     13.61 o 
  -4  12   4     1545.42     1729.58     69.58 o 
  -3  12   4     2184.87     2309.64     72.92 o 
  -2  12   4     1089.83     1020.00     50.79 o 
  -1  12   4      408.46      402.15     23.82 o 
   0  12   4     1431.27     1438.68     41.72 o 
   1  12   4     2707.37     2760.02     70.59 o 
   2  12   4     2105.30     2197.45     68.09 o 
   3  12   4       38.12       34.65     24.44 o 
   4  12   4      653.78      805.93     43.32 o 
   5  12   4      384.63      391.97     59.14 o 
   6  12   4       61.51       87.90     58.75 o 
  -5  13   4       99.17       52.25     16.82 o 
  -4  13   4      422.91      335.96     30.87 o 
  -3  13   4     1201.36     1249.82     59.38 o 
  -2  13   4     1046.27     1078.69     45.26 o 
  -1  13   4       21.96        7.63      9.93 o 
   0  13   4     4238.43     4278.94    106.07 o 
   1  13   4     2980.59     3300.29    106.61 o 
   2  13   4     1894.75     2016.89     55.85 o 
   3  13   4      768.47      883.11     49.13 o 
   4  13   4      114.40      142.68     29.52 o 
   5  13   4      164.43       54.59     37.47 o 
  -6  14   4       91.43       41.64     50.43 o 
  -5  14   4        7.94       25.90     11.29 o 
  -4  14   4        5.94       65.28     16.39 o 
  -3  14   4        4.31       22.90      9.82 o 
  -2  14   4      288.94      336.66     26.91 o 
  -1  14   4       34.69       36.73     11.53 o 
   0  14   4       81.98       44.58     14.21 o 
   1  14   4      298.62      345.23     23.85 o 
   2  14   4       59.10       47.72     12.40 o 
   3  14   4      293.90      299.64     40.33 o 
   4  14   4      117.29       98.20     26.72 o 
   5  14   4       92.21       92.17     28.48 o 
  -6  15   4        0.83       56.44     42.10 o 
  -5  15   4       31.61       40.57     16.70 o 
  -4  15   4      144.21      155.43     29.61 o 
  -3  15   4      289.20      356.39     29.76 o 
  -2  15   4       81.59      135.22     29.60 o 
  -1  15   4       61.99       71.98     14.07 o 
   0  15   4       18.87       28.31     10.96 o 
   1  15   4      750.69      690.96     42.36 o 
   2  15   4       88.96       52.56     15.15 o 
   3  15   4        3.19       36.43     32.96 o 
   4  15   4      248.56      179.82     44.31 o 
   5  15   4       72.66       82.72     34.23 o 
  -5  16   4       49.17       77.27     25.18 o 
  -4  16   4      664.14      627.17     45.17 o 
  -3  16   4      264.16      303.71     30.01 o 
  -2  16   4       68.36       84.78     17.77 o 
  -1  16   4       56.48       60.82     11.29 o 
   0  16   4      657.29      647.33     40.12 o 
   1  16   4      645.40      720.90     52.43 o 
   2  16   4     1885.79     1802.25     96.36 o 
   3  16   4        5.18       37.78     13.62 o 
   4  16   4       28.41       35.44     11.55 o 
  -5  17   4       33.14       37.68     22.38 o 
  -4  17   4      137.99      157.92     30.56 o 
  -3  17   4      635.71      689.31     46.76 o 
  -2  17   4     1658.56     1807.00    118.70 o 
  -1  17   4       51.32       32.36     13.14 o 
   0  17   4      555.97      528.10     33.35 o 
   1  17   4      533.76      531.19     32.74 o 
   2  17   4      195.15      222.88     34.41 o 
   3  17   4       85.86      100.60     25.22 o 
   4  17   4      156.23      116.86     33.41 o 
  -4  18   4      220.04      171.59     27.43 o 
  -3  18   4      527.30      475.69     45.73 o 
  -2  18   4      362.61      444.93     36.67 o 
  -1  18   4      114.54       64.35     18.04 o 
   0  18   4      292.39      232.09     30.80 o 
   1  18   4      580.90      587.25     35.44 o 
   2  18   4      482.53      454.61     35.03 o 
   3  18   4       16.00       15.69     21.16 o 
  -4  19   4      364.64      420.65     59.13 o 
  -3  19   4      136.32      122.58     26.00 o 
  -2  19   4      366.61      374.37     38.56 o 
  -1  19   4      210.12      214.60     28.00 o 
   0  19   4      267.47      210.68     29.77 o 
   1  19   4      142.56      175.14     25.62 o 
   2  19   4      401.66      388.41     41.23 o 
   3  19   4      115.36       99.94     24.70 o 
  -3  20   4       30.09       44.25     14.59 o 
  -2  20   4      321.41      350.87     41.61 o 
  -1  20   4        7.96       48.80     13.73 o 
   0  20   4      436.80      384.07     33.09 o 
   1  20   4      244.35      235.50     33.58 o 
   2  20   4       40.08       50.18     16.04 o 
  -2  21   4        3.86       35.10     14.57 o 
  -1  21   4      346.07      294.62     33.30 o 
   0  21   4        1.85       18.42     13.59 o 
   1  21   4        7.65       60.21     22.77 o 
  -6   1   5        4.08       10.36     19.43 o 
  -5   1   5      183.04      140.18     57.83 o 
  -4   1   5     3204.87     3059.00     65.74 o 
  -3   1   5     4012.00     4013.71     76.21 o 
  -2   1   5       87.50       70.96      7.55 o 
  -1   1   5      492.23      487.87     16.14 o 
   0   1   5      753.26      757.71     23.30 o 
   1   1   5     6431.94     6420.05     64.11 o 
   2   1   5     3742.55     3851.30     76.97 o 
   3   1   5      419.07      342.64     49.57 o 
   4   1   5      797.40      738.30     57.74 o 
   5   1   5       38.15       53.29     24.04 o 
  -6   2   5      239.22      186.44     66.16 o 
  -5   2   5      393.02      402.03     64.31 o 
  -4   2   5     1281.84     1341.06     45.57 o 
  -3   2   5    34232.71    35263.07    501.04 o 
  -2   2   5     3568.32     3277.05     60.07 o 
  -1   2   5     2022.91     2010.09     37.33 o 
   0   2   5     5063.60     4610.41     65.90 o 
   1   2   5      519.36      482.89     51.67 o 
   2   2   5     3113.14     2879.44     33.61 o 
   3   2   5      290.09      243.86     21.77 o 
   4   2   5       15.52       41.07     16.93 o 
   5   2   5     2450.30     2485.26    182.28 o 
  -6   3   5        1.13       15.73     11.57 o 
  -5   3   5       19.86       42.10     24.98 o 
  -4   3   5     6574.41     6780.69     94.15 o 
  -3   3   5     1793.84     2063.51     44.92 o 
  -2   3   5    12357.10    12277.80     74.06 o 
  -1   3   5    12897.19    12886.48    119.15 o 
   0   3   5       50.51       92.68     14.62 o 
   1   3   5    49975.82    48975.46    268.18 o 
   2   3   5     3648.21     3697.77     44.17 o 
   3   3   5      279.62      327.95     33.07 o 
   4   3   5     4827.04     5251.25     70.29 o 
   5   3   5        5.48       62.33     22.39 o 
  -6   4   5      544.51      537.58     50.43 o 
  -5   4   5      616.18      545.48     59.97 o 
  -4   4   5     1258.63     1128.59     70.69 o 
  -3   4   5    25002.92    25573.55    298.44 o 
  -2   4   5       28.69       18.22     10.03 o 
  -1   4   5      346.97      351.09     19.62 o 
   0   4   5    38200.15    36913.43    185.21 o 
   1   4   5      735.01      709.58     42.86 o 
   2   4   5    21018.47    21604.08    175.33 o 
   3   4   5      413.94      376.42     24.90 o 
   4   4   5      563.00      540.41     38.65 o 
   5   4   5     3193.53     3802.73    261.85 o 
   6   4   5      233.90      205.41     62.46 o 
  -6   5   5      168.29      126.30     39.32 o 
  -5   5   5      182.10      161.88     35.39 o 
  -4   5   5     7648.90     7951.43    115.79 o 
  -3   5   5      213.91      230.78     30.41 o 
  -2   5   5    11486.58    11258.86    100.40 o 
  -1   5   5     5408.44     5045.44     58.86 o 
   0   5   5        6.02       32.04     12.73 o 
   1   5   5    38253.88    38216.36    323.33 o 
   2   5   5       19.49       33.68     12.83 o 
   3   5   5      869.86      860.16     50.52 o 
   4   5   5     2832.88     2883.39     92.31 o 
   5   5   5      106.98      213.97     54.59 o 
   6   5   5      573.01      557.01    147.12 o 
  -6   6   5     1819.76     1869.05    162.39 o 
  -5   6   5     2114.82     2360.59     91.64 o 
  -4   6   5     2008.93     2037.19     57.20 o 
  -3   6   5     4485.02     4439.53     91.75 o 
  -2   6   5     2927.92     2886.96     45.25 o 
  -1   6   5     7354.67     7211.37     68.28 o 
   0   6   5     8880.00     8670.39     96.52 o 
   1   6   5      321.93      256.12     16.35 o 
   2   6   5     2292.10     2273.40     51.79 o 
   3   6   5     1515.71     1570.01     89.92 o 
   4   6   5       88.10       96.53     19.62 o 
   5   6   5     1278.87     1251.24     56.78 o 
   6   6   5      185.90      144.34     55.52 o 
  -5   7   5     1216.58     1256.75    110.58 o 
  -4   7   5     4423.20     4499.60    145.03 o 
  -3   7   5       91.59       88.49     11.28 o 
  -2   7   5     4591.82     4428.95     57.10 o 
  -1   7   5     3525.98     3563.08     97.42 o 
   0   7   5     3483.97     3377.40     51.36 o 
   1   7   5        2.86       31.47     10.12 o 
   2   7   5    11051.31    11219.39    137.61 o 
   3   7   5     4993.08     5104.30    113.65 o 
   4   7   5       47.55       53.18     15.49 o 
   5   7   5      102.81       54.34     18.64 o 
   6   7   5       76.34      111.50     51.35 o 
  -5   8   5     1160.16     1109.20     53.80 o 
  -4   8   5     4848.40     5070.21    102.86 o 
  -3   8   5      816.52      745.03     53.07 o 
  -2   8   5     6845.05     6663.44     90.50 o 
  -1   8   5     6262.81     6119.47     83.49 o 
   0   8   5      149.34      112.31     18.96 o 
   1   8   5      181.42      192.76     16.16 o 
   2   8   5     2237.03     2158.39     43.82 o 
   3   8   5     1192.77     1238.47     51.02 o 
   4   8   5     1732.91     1637.10     54.97 o 
   5   8   5        1.76       37.85     16.67 o 
   6   8   5      251.02      173.95     65.23 o 
  -5   9   5      450.08      483.00     48.11 o 
  -4   9   5      610.42      708.40     45.65 o 
  -3   9   5     2138.75     1914.10     66.23 o 
  -2   9   5      182.23      191.62     20.04 o 
  -1   9   5     4993.68     5129.20     59.83 o 
   0   9   5     1970.03     2020.48     60.76 o 
   1   9   5       57.95       90.60     12.89 o 
   2   9   5     1842.78     1806.38     50.99 o 
   3   9   5     1811.27     1934.21     66.89 o 
   4   9   5       16.72       18.01     28.14 o 
   5   9   5       10.08       13.11     18.27 o 
   6   9   5        0.98       34.70     25.44 o 
  -5  10   5        1.53       18.04     23.13 o 
  -4  10   5       60.44       47.51     18.26 o 
  -3  10   5      208.56      174.99     18.84 o 
  -2  10   5     1059.15      961.85     53.02 o 
  -1  10   5      872.77      907.88     35.00 o 
   0  10   5      738.72      614.91     26.89 o 
   1  10   5      455.63      463.46     32.33 o 
   2  10   5      254.11      253.02     22.47 o 
   3  10   5     2037.81     2111.28     61.58 o 
   4  10   5      473.73      571.42     44.61 o 
   5  10   5      133.22      188.74     37.48 o 
   6  10   5       32.27       18.97     34.70 o 
  -5  11   5       13.14       12.87     10.28 o 
  -4  11   5      370.13      365.00     34.46 o 
  -3  11   5       25.21       45.55     15.84 o 
  -2  11   5     1274.81     1155.13     36.04 o 
  -1  11   5       57.84       58.00     16.76 o 
   0  11   5        1.58       25.74     10.03 o 
   1  11   5     1758.61     1714.62     49.21 o 
   2  11   5      148.37      194.90     43.34 o 
   3  11   5     1241.78     1227.25     63.11 o 
   4  11   5       37.17       52.06     20.26 o 
   5  11   5      305.74      279.84     41.75 o 
   6  11   5        4.73       64.31     32.85 o 
  -6  12   5      194.85      121.67     73.56 o 
  -5  12   5      233.93      213.77     30.10 o 
  -4  12   5       35.40       24.90     10.21 o 
  -3  12   5       89.09       47.64     17.35 o 
  -2  12   5     2779.21     2912.95     81.55 o 
  -1  12   5      576.49      602.97     33.97 o 
   0  12   5     5410.28     5653.37    101.93 o 
   1  12   5       98.77       96.99     15.58 o 
   2  12   5     1831.91     1930.52     75.91 o 
   3  12   5       97.73      126.83     23.78 o 
   4  12   5      229.97      261.32     31.63 o 
   5  12   5      388.98      456.12    101.18 o 
  -6  13   5      492.63      489.47    127.69 o 
  -5  13   5      463.00      443.71     37.27 o 
  -4  13   5      885.88      825.43     52.59 o 
  -3  13   5       36.60       34.60     14.69 o 
  -2  13   5     2155.14     2268.01     81.49 o 
  -1  13   5      741.26      730.03     30.52 o 
   0  13   5      723.19      727.94     37.98 o 
   1  13   5     1284.67     1374.52     69.63 o 
   2  13   5     2341.74     2562.53     85.17 o 
   3  13   5     3173.83     3504.19    115.63 o 
   4  13   5      128.88      120.76     43.29 o 
   5  13   5       36.10       34.43     16.65 o 
  -6  14   5       98.66      129.08     38.86 o 
  -5  14   5     1625.35     1776.08     97.59 o 
  -4  14   5      809.55      748.40     55.92 o 
  -3  14   5      490.71      518.00     33.52 o 
  -2  14   5     2445.16     2643.68     77.31 o 
  -1  14   5     6551.98     6837.98    151.36 o 
   0  14   5      250.40      234.16     25.15 o 
   1  14   5      118.91       80.78     17.27 o 
   2  14   5      642.10      608.62     35.98 o 
   3  14   5     1135.12     1056.36     88.83 o 
   4  14   5      470.25      482.31     44.16 o 
   5  14   5       94.33       56.99     26.98 o 
  -6  15   5      245.82      218.83     74.48 o 
  -5  15   5      803.02      809.07     65.47 o 
  -4  15   5      232.93      196.94     24.70 o 
  -3  15   5       29.77       55.96     16.98 o 
  -2  15   5      895.46      925.85     56.18 o 
  -1  15   5     3103.19     3334.16     83.36 o 
   0  15   5     3798.38     4274.25     87.30 o 
   1  15   5      139.37      149.86     23.96 o 
   2  15   5      835.66      778.20     63.24 o 
   3  15   5      700.04      730.57    118.22 o 
   4  15   5       47.37       48.44     20.92 o 
   5  15   5       23.55       21.74     34.24 o 
  -5  16   5      227.32      183.24     35.54 o 
  -4  16   5        1.38       22.76     12.73 o 
  -3  16   5      682.35      600.11     36.61 o 
  -2  16   5     1187.96     1078.69     76.58 o 
  -1  16   5      855.85      787.88     60.98 o 
   0  16   5      823.48      798.42     55.89 o 
   1  16   5      129.98       96.17     20.82 o 
   2  16   5      366.15      352.80     26.51 o 
   3  16   5      899.54      890.51     64.93 o 
   4  16   5      496.26      462.11     42.39 o 
  -5  17   5       73.79       73.54     22.20 o 
  -4  17   5       73.52       47.97     15.10 o 
  -3  17   5       54.38       44.21     10.76 o 
  -2  17   5      242.50      134.72     32.48 o 
  -1  17   5      489.85      451.22     33.92 o 
   0  17   5       35.83       40.75     11.03 o 
   1  17   5      716.98      804.23     95.41 o 
   2  17   5       30.94       31.05     24.28 o 
   3  17   5       45.68       29.99     17.24 o 
   4  17   5      266.08      266.70     53.16 o 
  -4  18   5       44.79       51.12     22.70 o 
  -3  18   5      349.67      296.91     32.43 o 
  -2  18   5       15.43       28.39     13.67 o 
  -1  18   5        4.41       17.37     14.23 o 
   0  18   5      171.44      135.74     21.51 o 
   1  18   5        1.11       47.85     12.33 o 
   2  18   5       63.45      103.22     33.91 o 
   3  18   5       55.67       49.40     21.99 o 
  -4  19   5       60.15       86.63     23.04 o 
  -3  19   5      110.71       71.56     23.31 o 
  -2  19   5       11.63       35.32     15.85 o 
  -1  19   5       62.46       96.11     19.74 o 
   0  19   5       52.31       77.80     22.63 o 
   1  19   5       72.66       52.87     17.42 o 
   2  19   5        4.38       14.65     21.77 o 
   3  19   5      106.47       59.73     23.20 o 
  -3  20   5        7.33       20.77     12.86 o 
  -2  20   5      144.36      105.20     18.49 o 
  -1  20   5      421.12      383.73     53.13 o 
   0  20   5      111.64      124.12     23.26 o 
   1  20   5        0.01       35.92     15.49 o 
   2  20   5       13.81       23.96     13.56 o 
  -2  21   5       27.86       69.45     29.90 o 
  -1  21   5      112.58      113.26     21.75 o 
   0  21   5      194.42      145.39     24.16 o 
  -6   0   6     3850.31     4079.53    198.01 o 
  -5   0   6      137.88      135.55     37.94 o 
  -3   0   6     3027.74     2888.50     43.00 o 
  -2   0   6    17356.85    17957.54    316.44 o 
  -1   0   6    57383.69    55241.46    282.04 o 
   0   0   6     6855.01     6905.25     82.79 o 
   1   0   6     1166.91     1213.84     51.58 o 
   2   0   6    55035.62    55864.33    774.48 o 
   3   0   6     4480.14     4575.11    177.19 o 
   4   0   6      550.88      586.16    137.87 o 
   5   0   6      392.37      494.56    116.58 o 
  -6   1   6        0.96       23.83     18.20 o 
  -5   1   6     5002.64     5357.79    191.53 o 
  -4   1   6        7.18        5.68     10.06 o 
  -3   1   6     1544.96     1523.46     23.72 o 
  -2   1   6    44272.11    43356.95    208.92 o 
  -1   1   6     1398.78     1321.77     24.97 o 
   0   1   6    11362.50    11329.67     80.15 o 
   1   1   6     4840.77     5004.53     81.27 o 
   2   1   6       23.13       29.02     13.88 o 
   3   1   6    12827.05    13036.95    127.66 o 
   4   1   6       79.97      120.43     31.46 o 
   5   1   6      179.96      130.24     55.75 o 
  -7   2   6       64.51       23.13     23.59 o 
  -6   2   6     4274.52     4203.05    316.44 o 
  -5   2   6       16.27       29.61     12.03 o 
  -4   2   6     6751.69     7225.58     93.53 o 
  -3   2   6     5501.59     5704.12     44.07 o 
  -2   2   6     1842.11     1955.35     28.64 o 
  -1   2   6    21442.79    21096.66    162.81 o 
   0   2   6     2723.42     3002.27     44.87 o 
   1   2   6     1715.91     1711.14     37.76 o 
   2   2   6    12213.85    12836.50     97.27 o 
   3   2   6       39.24       63.04     13.71 o 
   4   2   6     1733.73     1804.00    126.07 o 
   5   2   6      329.01      276.66     56.90 o 
  -6   3   6        0.10       10.64     28.22 o 
  -5   3   6     1566.69     1416.65     70.21 o 
  -4   3   6      615.23      569.58     30.19 o 
  -3   3   6     8533.13     9024.90    104.91 o 
  -2   3   6      130.05       97.88      8.81 o 
  -1   3   6      166.87      228.91     20.75 o 
   0   3   6     5048.09     4828.20     69.18 o 
   1   3   6      143.68      161.93     15.51 o 
   2   3   6      384.04      363.70     20.53 o 
   3   3   6      246.56      254.46     33.41 o 
   4   3   6       14.58       36.37     18.01 o 
   5   3   6       12.44       46.09     19.23 o 
   6   3   6      277.24      260.93     86.51 o 
  -6   4   6      259.79      196.16     59.22 o 
  -5   4   6      320.04      267.70     45.31 o 
  -4   4   6        5.64       12.01     18.97 o 
  -3   4   6     3762.14     4046.07     66.80 o 
  -2   4   6      793.58      699.28     28.91 o 
  -1   4   6     1691.60     1810.35     42.79 o 
   0   4   6      432.75      386.30     28.09 o 
   1   4   6      934.41      869.44     35.95 o 
   2   4   6       40.11       19.59     13.63 o 
   3   4   6     1115.51     1147.95     48.72 o 
   4   4   6      904.91      943.94     42.28 o 
   5   4   6        9.73       27.30     25.91 o 
   6   4   6      101.87      114.27     68.01 o 
  -6   5   6       63.76       51.82     21.74 o 
  -5   5   6      896.39      853.22     44.57 o 
  -4   5   6      953.84      902.25     29.50 o 
  -3   5   6     1854.75     1775.19     48.21 o 
  -2   5   6     5655.21     5300.04     64.21 o 
  -1   5   6     2615.19     2296.16     46.24 o 
   0   5   6       91.93       96.60     13.82 o 
   1   5   6     1206.66     1148.32     67.92 o 
   2   5   6     2804.17     2786.89     65.93 o 
   3   5   6     1721.97     1703.72     77.05 o 
   4   5   6     1073.41     1155.71     49.29 o 
   5   5   6      531.57      471.53     56.88 o 
   6   5   6      131.84      170.25     52.28 o 
  -6   6   6      730.70      868.37    169.79 o 
  -5   6   6       69.93       36.88     11.70 o 
  -4   6   6     1187.79     1130.16     44.56 o 
  -3   6   6      708.13      651.51     52.01 o 
  -2   6   6      534.01      563.32     23.94 o 
  -1   6   6     8051.71     7909.76     95.34 o 
   0   6   6     6247.66     5892.36     69.99 o 
   1   6   6     1133.87     1120.52     36.69 o 
   2   6   6     1833.20     1791.83     45.27 o 
   3   6   6     2063.34     2100.39     55.11 o 
   4   6   6       98.26      124.68     31.13 o 
   5   6   6        3.57       29.46     11.74 o 
   6   6   6       39.48       68.93     37.01 o 
  -6   7   6      133.82      136.02     37.94 o 
  -5   7   6     2869.10     3060.03    147.27 o 
  -4   7   6      194.66      197.45     20.45 o 
  -3   7   6      321.77      264.29     24.57 o 
  -2   7   6    12518.15    12508.72    112.69 o 
  -1   7   6       19.08       20.12      8.35 o 
   0   7   6     4479.32     4196.66     57.63 o 
   1   7   6     2841.68     2793.32     52.41 o 
   2   7   6       32.45       36.00     14.76 o 
   3   7   6     6591.07     6905.64    160.00 o 
   4   7   6      815.22      782.76     50.17 o 
   5   7   6       72.94       71.20     28.45 o 
   6   7   6      312.93      235.48     77.26 o 
  -6   8   6      417.51      321.53     92.53 o 
  -5   8   6       20.33       21.15     10.94 o 
  -4   8   6      207.25      247.77     19.03 o 
  -3   8   6     4402.55     4552.18     65.89 o 
  -2   8   6       42.73       55.01     11.56 o 
  -1   8   6    12041.47    11764.52    117.39 o 
   0   8   6        2.17       27.61     16.17 o 
   1   8   6     2166.24     2090.75     48.00 o 
   2   8   6     5999.90     5932.06    106.26 o 
   3   8   6       97.70      131.73     39.18 o 
   4   8   6     2166.96     2354.82     77.60 o 
   5   8   6       40.43       65.25     23.36 o 
   6   8   6      210.39      225.30     69.40 o 
  -6   9   6       58.49       38.86     27.30 o 
  -5   9   6     2065.85     2069.65     82.37 o 
  -4   9   6     2942.09     3107.41     90.08 o 
  -3   9   6     3504.71     3527.72     81.10 o 
  -2   9   6     3683.02     3676.81    102.73 o 
  -1   9   6      679.68      660.35     34.98 o 
   0   9   6     4998.13     5200.20    122.21 o 
   1   9   6     8921.02     9245.23     92.86 o 
   2   9   6     2447.89     2490.98     50.28 o 
   3   9   6     1842.14     2076.66    135.69 o 
   4   9   6      325.12      308.58     29.49 o 
   5   9   6      443.60      487.81     76.33 o 
   6   9   6      221.08      100.85     50.89 o 
  -6  10   6      324.58      246.12     88.36 o 
  -5  10   6      323.69      354.27     49.83 o 
  -4  10   6     2067.41     2098.00     97.47 o 
  -3  10   6     5770.82     6093.93    113.14 o 
  -2  10   6     3630.99     3727.69     64.67 o 
  -1  10   6     3285.15     3380.58     53.49 o 
   0  10   6      328.72      245.46     27.14 o 
   1  10   6     2630.32     2654.59     66.23 o 
   2  10   6      362.13      376.19     29.20 o 
   3  10   6     1846.41     1871.54     74.84 o 
   4  10   6     1692.82     1818.72     92.17 o 
   5  10   6      220.57      297.17     47.49 o 
   6  10   6      147.72      187.37     49.96 o 
  -7  11   6      341.63      241.96    129.54 o 
  -6  11   6      120.38       52.28     39.79 o 
  -5  11   6      578.93      541.23     43.99 o 
  -4  11   6     3909.30     4264.85     89.73 o 
  -3  11   6     6592.72     7353.10     86.05 o 
  -2  11   6      902.95      876.79     33.39 o 
  -1  11   6     2119.63     2112.04     40.92 o 
   0  11   6     7439.33     7743.80    138.36 o 
   1  11   6     1567.98     1673.01     45.07 o 
   2  11   6      463.09      503.05     32.85 o 
   3  11   6      265.96      196.71     40.00 o 
   4  11   6     1518.04     1645.10     68.71 o 
   5  11   6      540.82      403.96     94.26 o 
  -7  12   6      240.73       96.69     68.47 o 
  -6  12   6        4.55       49.04     29.61 o 
  -5  12   6       73.72       64.09     27.09 o 
  -4  12   6      764.35      814.70     52.37 o 
  -3  12   6      903.69      887.37     48.43 o 
  -2  12   6      459.69      511.31     34.60 o 
  -1  12   6      102.12       96.52     14.17 o 
   0  12   6     7086.12     7217.18    148.60 o 
   1  12   6     4403.14     4734.18     99.28 o 
   2  12   6      415.00      409.32     26.55 o 
   3  12   6       28.50       31.38     10.99 o 
   4  12   6      287.99      240.01     55.42 o 
   5  12   6       30.72       49.51     14.67 o 
  -6  13   6      107.34       99.00     34.70 o 
  -5  13   6      190.44      185.27     92.30 o 
  -4  13   6      739.78      642.33     64.00 o 
  -3  13   6       49.38       67.43     19.81 o 
  -2  13   6      685.99      711.64     40.27 o 
  -1  13   6      882.23      838.89     41.02 o 
   0  13   6      303.02      288.03     24.35 o 
   1  13   6     1880.12     2016.58     68.34 o 
   2  13   6      278.52      401.59     56.69 o 
   3  13   6       17.30       53.45     19.98 o 
   4  13   6      699.86      661.16     82.79 o 
   5  13   6      522.32      445.98    100.85 o 
  -6  14   6        9.92       16.19     49.04 o 
  -5  14   6        2.94       32.09     14.32 o 
  -4  14   6       25.95       16.86     12.09 o 
  -3  14   6       25.47       29.95     12.65 o 
  -2  14   6       12.61       38.96     17.52 o 
  -1  14   6       58.58       61.28     23.83 o 
   0  14   6      669.48      703.10     42.81 o 
   1  14   6       36.34       94.75     24.44 o 
   2  14   6       93.04       48.61     22.09 o 
   3  14   6        4.25       28.26     18.60 o 
   4  14   6       16.51       17.10     15.75 o 
   5  14   6      113.40      128.21     70.32 o 
  -6  15   6        0.13       43.95     41.64 o 
  -5  15   6       41.82       39.91     16.37 o 
  -4  15   6       35.28       34.30     12.50 o 
  -3  15   6      109.03      116.67     21.29 o 
  -2  15   6       82.61       66.56     16.89 o 
  -1  15   6       43.49       43.71     27.46 o 
   0  15   6       11.62       40.61     14.12 o 
   1  15   6       89.87      127.67     24.61 o 
   2  15   6      219.98      213.07     25.31 o 
   3  15   6       38.60       48.92     21.47 o 
   4  15   6       17.08       58.23     28.77 o 
  -5  16   6       38.27       65.51     26.90 o 
  -4  16   6        1.35       29.00     17.92 o 
  -3  16   6      416.25      401.66     30.02 o 
  -2  16   6       41.94       51.88     15.02 o 
  -1  16   6       21.04       73.64     18.65 o 
   0  16   6      668.32      663.96     38.36 o 
   1  16   6      766.87      880.28     42.78 o 
   2  16   6       10.95       29.76     19.72 o 
   3  16   6        4.07       25.57     16.33 o 
   4  16   6      254.95      259.06     43.31 o 
  -5  17   6        3.87       26.75     11.14 o 
  -4  17   6      486.04      637.31     73.39 o 
  -3  17   6      411.67      488.38     42.82 o 
  -2  17   6      129.21      128.38     27.46 o 
  -1  17   6       58.45       60.84     19.02 o 
   0  17   6      762.79      798.25     42.95 o 
   1  17   6      177.95      165.19     26.07 o 
   2  17   6      259.77      262.80     26.57 o 
   3  17   6        9.50       79.22     26.24 o 
  -4  18   6      549.04      458.81     57.65 o 
  -3  18   6      169.29      150.06     27.04 o 
  -2  18   6      190.92      229.07     33.03 o 
  -1  18   6       27.84       76.88     18.60 o 
   0  18   6      675.59      715.38     41.82 o 
   1  18   6     1290.87     1491.74     55.00 o 
   2  18   6       86.45       87.80     25.00 o 
   3  18   6        2.97       61.40     31.70 o 
  -4  19   6      162.38      176.99     37.06 o 
  -3  19   6      287.19      348.71     38.85 o 
  -2  19   6      130.47      118.27     25.01 o 
  -1  19   6        2.82       24.21     13.63 o 
   0  19   6      448.10      445.28     39.76 o 
   1  19   6       91.04       80.27     22.04 o 
   2  19   6       50.68       98.66     26.30 o 
  -3  20   6      159.05       71.38     28.45 o 
  -2  20   6        0.06       52.01     16.94 o 
  -1  20   6      478.71      440.37     36.83 o 
   0  20   6      191.09      167.04     28.70 o 
   1  20   6      450.62      349.22     45.67 o 
  -1  21   6        6.35       42.40     18.33 o 
   0  21   6       79.34      124.28     28.76 o 
  -7   1   7        0.77       22.20     15.54 o 
  -6   1   7      235.40      169.96     51.74 o 
  -5   1   7     2357.04     2250.26    181.35 o 
  -4   1   7      384.44      371.54     29.58 o 
  -3   1   7    15413.80    16091.06    109.91 o 
  -2   1   7     7626.25     7742.53     74.92 o 
  -1   1   7        3.54       15.70      6.91 o 
   0   1   7       58.63       20.91     11.69 o 
   1   1   7       97.14      158.40     13.36 o 
   2   1   7      237.66      237.34     23.10 o 
   3   1   7      845.31      933.96     55.63 o 
   4   1   7        0.12       33.20     26.37 o 
   5   1   7       62.29       54.82     20.10 o 
  -7   2   7     1208.39     1087.20    222.07 o 
  -6   2   7       20.24       20.36     16.19 o 
  -5   2   7       61.10       60.14     19.43 o 
  -4   2   7     6826.65     7102.54    110.62 o 
  -3   2   7     1353.33     1409.66     33.19 o 
  -2   2   7      242.45      256.53     24.27 o 
  -1   2   7     3575.70     3284.48     67.24 o 
   0   2   7      471.94      484.65     21.04 o 
   1   2   7     9211.60     8849.60     83.64 o 
   2   2   7     2238.59     2129.05     44.11 o 
   3   2   7     1866.78     1854.35     69.50 o 
   4   2   7     3474.47     3417.85    184.82 o 
   5   2   7      337.51      308.11     39.53 o 
   6   2   7       28.00       42.56     24.98 o 
  -6   3   7       21.57        3.70     23.59 o 
  -5   3   7     2470.74     2516.28    173.03 o 
  -4   3   7      143.93      112.35     15.19 o 
  -3   3   7    17614.60    17432.34    159.46 o 
  -2   3   7     2419.60     2441.65     40.16 o 
  -1   3   7     3679.87     3623.10     57.07 o 
   0   3   7    34053.27    33378.40    285.57 o 
   1   3   7      507.15      620.78     68.01 o 
   2   3   7     4897.48     4692.92     66.71 o 
   3   3   7     2554.51     2621.02     56.06 o 
   4   3   7      732.50      737.13     54.82 o 
   5   3   7      794.71      770.89    122.11 o 
   6   3   7       65.15       56.44     36.55 o 
  -6   4   7       55.01       50.89     30.53 o 
  -5   4   7      248.71      287.84     43.10 o 
  -4   4   7    11380.69    12340.37     89.84 o 
  -3   4   7       68.72       63.21      7.85 o 
  -2   4   7     1175.84     1124.94     24.17 o 
  -1   4   7    16750.88    16604.09    136.53 o 
   0   4   7        5.99       59.91     16.00 o 
   1   4   7    17986.52    17493.84    217.94 o 
   2   4   7      583.19      562.69     39.09 o 
   3   4   7      742.16      623.01     45.89 o 
   4   4   7     4938.08     5225.00    410.36 o 
   5   4   7      259.45      219.04     40.02 o 
   6   4   7      240.41      360.86     71.25 o 
  -5   5   7     2782.94     2904.10     68.80 o 
  -4   5   7       39.01       36.19      9.02 o 
  -3   5   7    16131.72    17004.44    153.00 o 
  -2   5   7     4700.00     4800.45     59.39 o 
  -1   5   7     1933.42     1955.04     45.39 o 
   0   5   7    21708.57    21319.08    170.85 o 
   1   5   7      194.80      120.59     20.39 o 
   2   5   7     6241.97     6538.75    108.42 o 
   3   5   7     3417.50     3418.45    109.87 o 
   4   5   7        0.37       30.44     15.44 o 
   5   5   7     2161.20     2460.64     90.51 o 
   6   5   7        3.60       32.38     25.91 o 
  -5   6   7     1132.49     1109.41     54.27 o 
  -4   6   7     5989.85     6157.95     92.96 o 
  -3   6   7      490.14      498.61     36.24 o 
  -2   6   7    10999.93    11039.07    118.33 o 
  -1   6   7     4105.80     4006.55     79.60 o 
   0   6   7      559.82      621.67     29.09 o 
   1   6   7     8626.63     8613.10    187.93 o 
   2   6   7     1127.12     1095.42     76.47 o 
   3   6   7     1837.95     2042.65     73.74 o 
   4   6   7      836.79      866.28     45.68 o 
   5   6   7       17.73       50.07     24.02 o 
   6   6   7      116.81       49.96     35.16 o 
  -5   7   7     1157.15     1190.61     63.52 o 
  -4   7   7      952.32      859.12     69.38 o 
  -3   7   7      970.69     1031.93     44.95 o 
  -2   7   7     9132.54     9144.61    101.35 o 
  -1   7   7    12548.96    12618.01    173.33 o 
   0   7   7     5555.96     5662.30     87.14 o 
   1   7   7      239.57      209.55     21.41 o 
   2   7   7     1134.08     1135.00     59.32 o 
   3   7   7      719.57      681.55     75.50 o 
   4   7   7        8.83       25.15     15.34 o 
   5   7   7      314.94      343.01     40.66 o 
   6   7   7      243.56      255.84     62.46 o 
  -6   8   7      550.15      555.16     57.23 o 
  -5   8   7      478.05      527.36     41.96 o 
  -4   8   7        3.35       21.44     10.35 o 
  -3   8   7     2191.60     2324.48     72.24 o 
  -2   8   7     2074.38     2018.18     51.94 o 
  -1   8   7     1389.93     1385.32     42.13 o 
   0   8   7       55.26       56.11     10.24 o 
   1   8   7      162.27      181.38     20.18 o 
   2   8   7     4056.42     4156.58     98.12 o 
   3   8   7     3047.03     2993.59    116.02 o 
   4   8   7      320.96      278.08     30.07 o 
   5   8   7      342.32      362.91     63.49 o 
   6   8   7       31.56       75.87     32.38 o 
  -7   9   7      160.49      130.00     60.61 o 
  -6   9   7      186.11      239.25     63.61 o 
  -5   9   7        8.07       24.71     30.47 o 
  -4   9   7        1.41       41.59     12.77 o 
  -3   9   7     1112.98     1090.01     37.35 o 
  -2   9   7     7016.00     7137.03    105.31 o 
  -1   9   7     2465.95     2424.66     78.07 o 
   0   9   7      295.45      274.40     22.74 o 
   1   9   7     4921.56     4835.20    135.49 o 
   2   9   7     1235.97     1150.46     71.89 o 
   3   9   7      303.56      331.50     53.48 o 
   4   9   7        9.38       19.37     15.91 o 
   5   9   7       19.16       23.83     15.05 o 
   6   9   7       24.14       85.13     47.65 o 
  -7  10   7       61.97      116.12     55.52 o 
  -6  10   7       45.26       12.65     18.51 o 
  -5  10   7      779.38      640.36    108.78 o 
  -4  10   7     3063.53     3274.50     90.95 o 
  -3  10   7     1405.79     1526.38     59.07 o 
  -2  10   7      112.91       22.93     28.84 o 
  -1  10   7        0.14        2.24     15.12 o 
   0  10   7       39.24       47.95     15.32 o 
   1  10   7      915.37      756.61     32.57 o 
   2  10   7      306.39      300.82     28.84 o 
   3  10   7       32.67       30.85     22.71 o 
   4  10   7      138.61       82.74     23.47 o 
   5  10   7      203.06      160.38     44.46 o 
  -7  11   7       11.32       61.07     36.09 o 
  -6  11   7      114.80      105.85     31.56 o 
  -5  11   7       20.01       35.45     20.90 o 
  -4  11   7       14.34       23.91     12.58 o 
  -3  11   7       31.86       33.67     14.08 o 
  -2  11   7     1025.76     1047.33     48.32 o 
  -1  11   7       31.90       33.56     13.48 o 
   0  11   7     3360.08     3427.19     78.96 o 
   1  11   7      625.63      663.36     68.97 o 
   2  11   7      506.82      447.89     32.88 o 
   3  11   7        6.98       62.02     25.52 o 
   4  11   7        5.57       29.08     16.04 o 
   5  11   7      145.10       91.77     49.96 o 
  -7  12   7        0.14        3.24     30.07 o 
  -6  12   7      170.23      207.58     55.96 o 
  -5  12   7       28.44       36.28     21.53 o 
  -4  12   7      304.78      298.82     27.31 o 
  -3  12   7      544.55      535.53     52.53 o 
  -2  12   7     1497.55     1491.94     51.96 o 
  -1  12   7      860.85      840.26     34.76 o 
   0  12   7        4.73       43.09     15.47 o 
   1  12   7     2311.75     2483.41    131.61 o 
   2  12   7      571.72      497.20     54.76 o 
   3  12   7     1751.14     1740.25     85.10 o 
   4  12   7       31.89       22.42     17.49 o 
   5  12   7        5.95       57.09     68.01 o 
  -6  13   7      156.90       49.96     53.67 o 
  -5  13   7      311.59      314.76     45.52 o 
  -4  13   7       69.44       47.53     16.53 o 
  -3  13   7      172.13      189.24     23.43 o 
  -2  13   7     2933.60     3109.36     83.52 o 
  -1  13   7     2700.86     2864.05     66.77 o 
   0  13   7      131.08       95.19     30.65 o 
   1  13   7      144.42       68.79     20.99 o 
   2  13   7     1233.05     1207.20     77.11 o 
   3  13   7      183.56      226.36     29.07 o 
   4  13   7       52.51       10.97     16.65 o 
   5  13   7      154.74       65.23     30.07 o 
  -6  14   7      576.81      566.27    148.04 o 
  -5  14   7      848.95      742.40    107.43 o 
  -4  14   7      545.61      516.02     54.00 o 
  -3  14   7      705.53      761.51     41.73 o 
  -2  14   7     2354.10     2567.79     63.11 o 
  -1  14   7     1623.87     1690.35     45.83 o 
   0  14   7      614.70      655.54     30.67 o 
   1  14   7      483.89      533.61     38.43 o 
   2  14   7     1040.37     1100.29     48.61 o 
   3  14   7      941.64     1018.37     65.55 o 
   4  14   7       41.42       63.46     20.03 o 
  -6  15   7      222.87      164.70     80.04 o 
  -5  15   7      398.49      358.00     38.80 o 
  -4  15   7      181.39      172.63     34.69 o 
  -3  15   7      702.11      632.59     59.57 o 
  -2  15   7      921.32     1046.36     49.15 o 
  -1  15   7     1682.84     1795.86     70.99 o 
   0  15   7      119.69      115.12     19.95 o 
   1  15   7      398.22      353.94     29.31 o 
   2  15   7      821.88      880.19     50.72 o 
   3  15   7      452.91      447.53     53.45 o 
   4  15   7      176.91      143.06     29.19 o 
  -5  16   7      522.37      478.67     75.71 o 
  -4  16   7       46.80       52.29     12.76 o 
  -3  16   7      392.61      312.59     41.94 o 
  -2  16   7     1167.21     1139.17     56.25 o 
  -1  16   7     1162.23     1188.04     47.33 o 
   0  16   7      228.81      243.35     27.59 o 
   1  16   7      674.04      647.71     38.24 o 
   2  16   7      454.92      401.48     34.99 o 
   3  16   7      263.74      168.70     64.59 o 
   4  16   7      264.57      273.01     40.80 o 
  -5  17   7       37.42       24.11     20.71 o 
  -4  17   7       10.71        8.85     15.93 o 
  -3  17   7      236.14      237.47     43.34 o 
  -2  17   7       97.12       79.54     18.17 o 
  -1  17   7       39.89       41.73     12.74 o 
   0  17   7      396.94      364.81     31.39 o 
   1  17   7      497.91      541.57     37.55 o 
   2  17   7      509.82      554.23     44.06 o 
   3  17   7      139.67      148.62     47.57 o 
  -4  18   7      164.13      110.91     27.98 o 
  -3  18   7       26.76       46.29     16.62 o 
  -2  18   7       16.72       27.84     14.49 o 
  -1  18   7      383.78      354.63     41.92 o 
   0  18   7       31.12       60.18     18.86 o 
   1  18   7      158.75       79.33     18.76 o 
   2  18   7      215.89      129.69     25.53 o 
   3  18   7        2.24       69.44     39.05 o 
  -3  19   7       59.10       60.07     15.83 o 
  -2  19   7       48.02       37.54     10.96 o 
  -1  19   7      158.30      177.52     26.18 o 
   0  19   7      161.79      110.32     24.58 o 
   1  19   7       64.31       40.08     16.76 o 
   2  19   7      158.06      185.76     30.81 o 
  -2  20   7        2.26       55.79     15.36 o 
  -1  20   7       49.83       58.25     17.08 o 
   0  20   7       61.83       70.55     17.00 o 
   1  20   7        3.51       53.98     17.06 o 
  -7   0   8      727.93      552.85    174.41 o 
  -6   0   8      687.78      596.34    138.33 o 
  -5   0   8      507.00      438.24     64.32 o 
  -4   0   8      819.30      806.59     53.06 o 
  -3   0   8      126.48       95.84     16.45 o 
  -2   0   8    65516.96    67099.21    481.17 o 
  -1   0   8     2629.49     2455.32     75.47 o 
   0   0   8     1937.40     2023.84     66.62 o 
   1   0   8    17305.48    17274.04    214.81 o 
   2   0   8      118.44      116.67     33.54 o 
   3   0   8    18830.42    19394.18    590.79 o 
   4   0   8       49.23       39.32     25.44 o 
   5   0   8      365.32      480.22     60.14 o 
  -7   1   8      257.42      151.78     34.47 o 
  -6   1   8     4416.58     4520.10    183.34 o 
  -5   1   8      342.51      327.11     36.90 o 
  -4   1   8      537.91      541.84     21.26 o 
  -3   1   8     8869.58     8699.09     79.60 o 
  -2   1   8      149.33      152.71     14.05 o 
  -1   1   8    14622.98    13913.70    125.23 o 
   0   1   8     1333.50     1330.58     39.26 o 
   1   1   8      395.96      461.29     26.58 o 
   2   1   8    12295.56    12174.05    196.99 o 
   3   1   8      633.64      654.45     42.38 o 
   4   1   8       88.70       60.85     48.35 o 
   5   1   8     1035.29     1223.37    106.25 o 
   6   1   8       42.01      111.96     45.34 o 
  -7   2   8      978.74      778.51    116.71 o 
  -6   2   8        8.49       40.25     23.59 o 
  -5   2   8     2488.28     2493.48    115.77 o 
  -4   2   8      945.08      838.91     29.27 o 
  -3   2   8      105.18      128.42     13.64 o 
  -2   2   8    30933.39    31513.38    198.47 o 
  -1   2   8     1076.94      917.86     41.58 o 
   0   2   8     5642.31     5733.36     87.13 o 
   1   2   8     3083.50     3055.00     65.54 o 
   2   2   8      371.90      358.66     26.56 o 
   3   2   8     1188.93     1164.81     66.30 o 
   4   2   8      457.20      476.84     64.77 o 
   5   2   8       38.03       21.09     18.64 o 
   6   2   8      440.10      343.74    118.90 o 
  -7   3   8       42.22       43.03     38.86 o 
  -6   3   8      715.17      719.86    191.07 o 
  -5   3   8     1807.29     1700.37     90.36 o 
  -4   3   8     2531.46     2470.68     52.91 o 
  -3   3   8     4998.83     4829.72     57.69 o 
  -2   3   8      804.99      818.35     32.18 o 
  -1   3   8     1226.97     1173.93     30.35 o 
   0   3   8      115.32      134.40     14.55 o 
   1   3   8       33.40       32.10     19.57 o 
   2   3   8     1366.96     1331.32     37.83 o 
   3   3   8      461.25      475.22     48.03 o 
   4   3   8      346.08      280.39     33.25 o 
   5   3   8       24.65       50.38     16.09 o 
   6   3   8       12.07       32.38     25.44 o 
  -7   4   8      157.15      123.06     40.25 o 
  -6   4   8       22.54        6.64     25.68 o 
  -5   4   8      564.31      488.62     48.05 o 
  -4   4   8     1229.57     1222.88     29.99 o 
  -3   4   8     3293.56     3476.27     56.99 o 
  -2   4   8     1970.65     1948.10     45.58 o 
  -1   4   8    11466.01    11559.11    107.90 o 
   0   4   8     4527.21     4443.27     71.75 o 
   1   4   8     3454.20     3682.39     79.35 o 
   2   4   8      165.02      149.37     21.84 o 
   3   4   8      519.65      467.85     41.40 o 
   4   4   8      194.93      124.94     30.62 o 
   5   4   8       97.64       97.17     28.43 o 
   6   4   8        7.17       28.22     19.43 o 
  -6   5   8     1547.79     2064.75    119.82 o 
  -5   5   8      588.45      435.19     63.93 o 
  -4   5   8        6.90       15.65      8.41 o 
  -3   5   8      432.01      507.59     47.54 o 
  -2   5   8      390.72      356.71     29.24 o 
  -1   5   8     2663.75     2694.62     53.82 o 
   0   5   8     3811.35     3730.81     84.64 o 
   1   5   8      211.87      195.06     21.47 o 
   2   5   8     1089.57      975.36     40.33 o 
   3   5   8     1822.37     1888.12     88.46 o 
   4   5   8      556.17      583.79     59.97 o 
   5   5   8      178.51      167.38     42.09 o 
   6   5   8        3.23       67.08     37.94 o 
  -8   6   8        5.74       47.65     38.86 o 
  -7   6   8      610.48      500.11     98.08 o 
  -6   6   8       17.29       48.12     20.58 o 
  -5   6   8      467.52      428.20     55.98 o 
  -4   6   8      186.11      137.41     25.31 o 
  -3   6   8      341.85      291.83     29.11 o 
  -2   6   8    10554.49     9696.97     85.21 o 
  -1   6   8     7752.72     7607.09     90.49 o 
   0   6   8      389.28      382.58     34.52 o 
   1   6   8      419.41      361.30     36.67 o 
   2   6   8       18.04       39.26     12.82 o 
   3   6   8     1382.34     1238.29    169.75 o 
   4   6   8      303.73      279.73     42.29 o 
   5   6   8       54.85      149.89     55.05 o 
   6   6   8       38.92       72.63     31.92 o 
  -8   7   8        1.79        4.16     24.06 o 
  -7   7   8        5.74       14.34     27.30 o 
  -6   7   8     1489.93     1725.05    222.99 o 
  -5   7   8      167.94      118.80     29.72 o 
  -4   7   8      236.84      252.21     31.53 o 
  -3   7   8     5181.34     5316.60     94.45 o 
  -2   7   8      284.94      302.15     40.93 o 
  -1   7   8     7071.33     6771.10     88.14 o 
   0   7   8      192.89      221.84     23.48 o 
   1   7   8      232.87      237.92     31.07 o 
   2   7   8     5081.08     5312.19    115.30 o 
   3   7   8      152.27      125.73     27.18 o 
   4   7   8      336.59      352.74     73.79 o 
   5   7   8      182.26      202.97     42.79 o 
   6   7   8       74.42       93.92     35.62 o 
  -7   8   8      387.97      259.08    111.50 o 
  -6   8   8       25.84       36.22     20.91 o 
  -5   8   8     1126.68     1157.00    110.76 o 
  -4   8   8       51.21       70.38     12.55 o 
  -3   8   8      151.69       82.95     16.70 o 
  -2   8   8     5096.87     4933.97     98.48 o 
  -1   8   8     1884.97     1889.59     56.00 o 
   0   8   8      751.41      673.13     44.97 o 
   1   8   8     6888.68     6988.61    127.95 o 
   2   8   8      391.46      341.44     33.36 o 
   3   8   8     2130.98     2201.25     92.15 o 
   4   8   8        1.49       23.44     25.37 o 
   5   8   8       21.98       36.55     28.22 o 
   6   8   8      192.07      188.76     50.89 o 
  -7   9   8      107.55      165.62     68.47 o 
  -6   9   8      221.85      149.22     86.05 o 
  -5   9   8      467.48      497.58     50.79 o 
  -4   9   8     1270.79     1523.58     59.73 o 
  -3   9   8     6812.93     7109.21    128.27 o 
  -2   9   8      297.80      341.76     49.55 o 
  -1   9   8     5383.65     5368.93    105.87 o 
   0   9   8     2395.44     2288.65     63.10 o 
   1   9   8      533.58      497.93     35.62 o 
   2   9   8     5551.32     5895.59    112.98 o 
   3   9   8      290.12      289.76     30.35 o 
   4   9   8     2558.00     2678.58     89.18 o 
   5   9   8      144.82      124.54     43.72 o 
  -7  10   8      343.72      313.67    114.73 o 
  -6  10   8       95.57       87.97     39.79 o 
  -5  10   8     1484.48     1366.89    198.27 o 
  -4  10   8     2018.74     1937.36     92.20 o 
  -3  10   8     6223.19     6640.12    131.79 o 
  -2  10   8      674.45      677.00     56.30 o 
  -1  10   8     3053.32     3040.33    104.27 o 
   0  10   8     7422.89     7674.37    128.99 o 
   1  10   8     1210.32     1301.91     60.31 o 
   2  10   8      308.31      304.42     35.46 o 
   3  10   8      314.24      316.75     28.37 o 
   4  10   8      712.70      536.74     46.27 o 
   5  10   8      217.32      236.81     51.84 o 
  -7  11   8      227.54      188.76     65.69 o 
  -6  11   8       49.65       31.76     20.52 o 
  -5  11   8     1315.70     1500.73    205.21 o 
  -4  11   8     3976.15     4489.15     78.79 o 
  -3  11   8     1027.01     1138.65     71.70 o 
  -2  11   8      307.35      359.00     38.72 o 
  -1  11   8     1369.27     1459.34     52.16 o 
   0  11   8     3567.56     3726.70     69.82 o 
   1  11   8     4937.65     5409.27    112.92 o 
   2  11   8       86.64      101.46     25.85 o 
   3  11   8      768.56      707.97     48.89 o 
   4  11   8     1059.23      856.35     70.28 o 
   5  11   8       14.09       39.23     55.05 o 
  -7  12   8       24.06       41.17     39.32 o 
  -6  12   8        1.90       74.16     32.47 o 
  -5  12   8       50.44       40.83     16.60 o 
  -4  12   8     1149.76     1081.13     69.88 o 
  -3  12   8     1160.46     1138.74     62.51 o 
  -2  12   8       37.39       41.34     12.01 o 
  -1  12   8     1861.77     1782.34     93.00 o 
   0  12   8     2735.68     2795.89    102.32 o 
   1  12   8      485.89      512.40     30.06 o 
   2  12   8        0.06        1.55     17.26 o 
   3  12   8      174.43      117.30     23.21 o 
   4  12   8      396.97      418.74     60.20 o 
   5  12   8      251.98      157.43     38.67 o 
  -6  13   8       20.88       55.46     27.84 o 
  -5  13   8      234.21      217.36     39.04 o 
  -4  13   8      390.95      455.82     45.81 o 
  -3  13   8       28.84       19.36     12.17 o 
  -2  13   8      533.75      547.33     36.81 o 
  -1  13   8      215.16      196.81     26.61 o 
   0  13   8     2766.18     3005.57     62.56 o 
   1  13   8      931.78      921.63     52.08 o 
   2  13   8      443.19      433.14     51.08 o 
   3  13   8      103.71      102.11     26.84 o 
   4  13   8       47.10       59.84     25.48 o 
  -6  14   8        0.08       26.83     28.68 o 
  -5  14   8       17.05       51.84     16.36 o 
  -4  14   8      136.42       96.11     25.11 o 
  -3  14   8       75.93       75.33     17.05 o 
  -2  14   8      404.03      363.74     34.06 o 
  -1  14   8       15.94       30.90     12.97 o 
   0  14   8        3.92       42.98     12.70 o 
   1  14   8       17.18       46.51     15.41 o 
   2  14   8      419.06      433.62     45.90 o 
   3  14   8        7.33       46.67     16.89 o 
   4  14   8      130.19       79.75     21.52 o 
  -6  15   8        9.89       80.04     36.09 o 
  -5  15   8        2.64       29.34     14.84 o 
  -4  15   8       17.02       24.45     18.56 o 
  -3  15   8       14.78       20.56     13.52 o 
  -2  15   8       72.00       85.52     17.94 o 
  -1  15   8       28.01       52.72     18.67 o 
   0  15   8        0.13       26.03     12.03 o 
   1  15   8      257.34      206.78     22.23 o 
   2  15   8       27.98       51.24     22.35 o 
   3  15   8       26.93      116.56     30.44 o 
   4  15   8      173.86      139.45     32.52 o 
  -5  16   8        7.41       61.00     19.45 o 
  -4  16   8      211.16      173.78     33.07 o 
  -3  16   8      240.22      287.61     33.59 o 
  -2  16   8       21.79       47.99     20.23 o 
  -1  16   8      446.57      492.80     32.31 o 
   0  16   8      792.48      885.33     62.49 o 
   1  16   8       42.81       63.41     17.86 o 
   2  16   8       86.92       93.51     38.29 o 
   3  16   8      109.05      125.00     28.00 o 
  -5  17   8      215.45      130.00     33.63 o 
  -4  17   8      407.62      343.80     41.06 o 
  -3  17   8       32.05       46.61     13.01 o 
  -2  17   8        9.91       42.27     14.96 o 
  -1  17   8       18.86       80.48     20.87 o 
   0  17   8      551.72      527.64     35.87 o 
   1  17   8      712.63      682.95     41.77 o 
   2  17   8        4.66       38.34     20.99 o 
   3  17   8       43.94       55.54     26.44 o 
  -4  18   8      619.41      507.57     60.45 o 
  -3  18   8      581.73      614.23     52.14 o 
  -2  18   8      272.50      341.23     49.11 o 
  -1  18   8      106.05      125.84     23.02 o 
   0  18   8      624.81      822.09     50.93 o 
   1  18   8       14.72       24.41     14.52 o 
   2  18   8        3.01       40.99     15.67 o 
  -3  19   8      166.05      183.04     33.52 o 
  -2  19   8        3.84       39.91     14.79 o 
  -1  19   8      654.93      651.20     43.62 o 
   0  19   8      257.00      249.64     45.45 o 
   1  19   8      643.14      582.69     71.52 o 
  -2  20   8      297.93      270.69     45.30 o 
  -1  20   8       54.79       71.88     25.89 o 
   0  20   8      113.32       62.48     16.16 o 
  -7   1   9      461.05      375.60     50.95 o 
  -6   1   9       75.79       71.97     15.91 o 
  -5   1   9        1.98       10.41     10.33 o 
  -4   1   9     4246.84     4498.24     69.95 o 
  -3   1   9      422.48      397.93     24.00 o 
  -2   1   9      104.66       70.84     12.77 o 
  -1   1   9     6777.77     6708.19     68.69 o 
   0   1   9     4737.78     4641.98     72.20 o 
   1   1   9      484.73      484.42     37.74 o 
   2   1   9      292.95      327.89     31.25 o 
   3   1   9        7.56       -4.38     18.44 o 
   4   1   9      275.66      253.59     37.70 o 
   5   1   9       35.93       63.34     48.81 o 
   6   1   9        1.08       19.43     19.43 o 
  -7   2   9        2.30       28.57     25.87 o 
  -6   2   9       17.96        7.73     11.29 o 
  -5   2   9     8235.91     8899.24    111.65 o 
  -4   2   9      405.77      357.66     20.89 o 
  -3   2   9     8713.88     8667.75     83.49 o 
  -2   2   9        7.19       19.19      7.75 o 
  -1   2   9     1518.52     1486.19     41.46 o 
   0   2   9    15052.55    14480.29    136.89 o 
   1   2   9     1273.03     1166.33     37.94 o 
   2   2   9      484.82      446.97     26.37 o 
   3   2   9     1388.96     1385.09     41.14 o 
   4   2   9      118.42       69.65     25.36 o 
   5   2   9       71.67       72.91     23.23 o 
   6   2   9       13.39       52.28     28.22 o 
  -8   3   9       18.17        4.63     15.73 o 
  -7   3   9      781.09      740.02     97.24 o 
  -6   3   9      326.85      299.79     62.92 o 
  -5   3   9       14.18       10.67     11.17 o 
  -4   3   9     5417.79     5815.32     85.31 o 
  -3   3   9       22.70       22.16      5.86 o 
  -2   3   9        5.76       26.98      7.69 o 
  -1   3   9    29263.27    28727.71    280.93 o 
   0   3   9      286.56      260.86     42.84 o 
   1   3   9     7699.91     7835.03    116.75 o 
   2   3   9       57.91       67.55     11.45 o 
   3   3   9      316.14      308.38     39.41 o 
   4   3   9     5159.80     5643.01    171.83 o 
   5   3   9      327.46      244.11     48.95 o 
   6   3   9       40.03       63.84     38.40 o 
  -8   4   9      536.65      179.04    129.54 o 
  -7   4   9      116.01       73.21     28.85 o 
  -6   4   9        1.35       11.82     20.36 o 
  -5   4   9     2472.22     2327.32    147.88 o 
  -4   4   9        8.22       10.03      4.78 o 
  -3   4   9     2559.73     2646.43     42.31 o 
  -2   4   9     3754.82     3766.69     68.95 o 
  -1   4   9      215.87      201.94     29.11 o 
   0   4   9    24023.30    23703.27    207.20 o 
   1   4   9        9.88       56.30     21.23 o 
   2   4   9     2191.40     2173.71     66.07 o 
   3   4   9     3704.83     3836.46    119.90 o 
   4   4   9      268.96      267.44     78.88 o 
   5   4   9      577.80      535.99    110.34 o 
   6   4   9        5.19       66.62     23.59 o 
  -8   5   9        4.76       38.40     18.04 o 
  -7   5   9       52.72       37.91     23.59 o 
  -6   5   9     1021.73      939.01     99.58 o 
  -5   5   9        6.31       20.31      9.93 o 
  -4   5   9     4059.15     4311.12     71.00 o 
  -3   5   9       81.46       73.64     13.53 o 
  -2   5   9     2499.41     2556.27     68.10 o 
  -1   5   9     9726.49     9481.46    111.25 o 
   0   5   9       37.83       34.86     19.10 o 
   1   5   9     7233.78     7400.43    141.30 o 
   2   5   9     1798.97     1819.84     78.31 o 
   3   5   9     1070.31     1018.68     78.95 o 
   4   5   9     1433.17     1535.46    113.27 o 
   5   5   9       12.58       59.75     22.41 o 
   6   5   9      156.36       45.34     28.22 o 
  -8   6   9      111.63       63.38     27.76 o 
  -7   6   9      422.39      328.85     70.86 o 
  -6   6   9      578.36      530.59     91.08 o 
  -5   6   9     1659.49     1580.22     95.02 o 
  -4   6   9      340.69      292.68     46.93 o 
  -3   6   9     4494.98     4545.11    166.81 o 
  -2   6   9     7591.87     7523.17     90.55 o 
  -1   6   9     5386.03     5542.90    106.69 o 
   0   6   9     2518.84     2551.29     66.57 o 
   1   6   9       37.74       43.09     20.38 o 
   2   6   9      520.84      530.01     42.35 o 
   3   6   9     1535.98     1501.99     93.39 o 
   4   6   9      327.52      306.46     44.64 o 
   5   6   9      897.86      933.88     59.14 o 
   6   6   9       35.72       56.44     37.47 o 
  -7   7   9       31.52       33.31     49.04 o 
  -6   7   9     1504.86     1620.03    157.00 o 
  -5   7   9       85.16       52.29     30.31 o 
  -4   7   9     3947.71     4090.77     71.88 o 
  -3   7   9     1123.72     1114.35     51.02 o 
  -2   7   9     8439.15     8415.12     97.96 o 
  -1   7   9      405.12      378.76     26.17 o 
   0   7   9      664.37      611.68     43.38 o 
   1   7   9     2953.89     3138.82     90.62 o 
   2   7   9     1456.73     1551.49     65.27 o 
   3   7   9      815.62      777.43     58.97 o 
   4   7   9       20.60       34.00     18.32 o 
   5   7   9      322.82      250.55     65.23 o 
  -7   8   9      112.68       89.75     36.09 o 
  -6   8   9     1549.34     1578.15    186.22 o 
  -5   8   9      107.85      108.60     20.93 o 
  -4   8   9     1381.88     1361.17     66.24 o 
  -3   8   9     1059.26     1053.11     43.99 o 
  -2   8   9     6601.01     6656.62    134.62 o 
  -1   8   9     3461.85     3385.01     82.23 o 
   0   8   9       50.99       47.63     14.72 o 
   1   8   9     2150.99     2182.65     69.14 o 
   2   8   9     1389.47     1448.12     86.28 o 
   3   8   9      379.94      386.19     32.04 o 
   4   8   9       19.96       71.12     25.83 o 
   5   8   9       82.94       50.88     21.05 o 
  -7   9   9        0.91       39.79     19.43 o 
  -6   9   9      126.77       92.08     42.10 o 
  -5   9   9      782.26      783.92     60.07 o 
  -4   9   9      515.77      540.11     35.21 o 
  -3   9   9     1556.88     1642.26     63.97 o 
  -2   9   9      770.92      769.15     67.20 o 
  -1   9   9        9.87       34.06     18.85 o 
   0   9   9     1947.28     1879.37     83.11 o 
   1   9   9      622.35      663.19     42.07 o 
   2   9   9     1607.80     1779.65     74.13 o 
   3   9   9     1008.60      995.48     64.81 o 
   4   9   9       88.60      106.32     29.84 o 
   5   9   9      244.36      259.57     65.33 o 
  -7  10   9       12.00       -3.70     26.37 o 
  -6  10   9        0.81       61.06     21.78 o 
  -5  10   9       38.02       62.82     16.04 o 
  -4  10   9       27.19       18.55     14.70 o 
  -3  10   9      183.12      218.16     23.35 o 
  -2  10   9      256.08      274.51     40.93 o 
  -1  10   9       27.31       38.78     18.38 o 
   0  10   9     1357.73     1335.86     61.08 o 
   1  10   9     3208.58     3419.48    110.18 o 
   2  10   9      113.67       74.20     24.43 o 
   3  10   9        1.73       39.99     16.58 o 
   4  10   9       50.80       37.02     22.35 o 
   5  10   9       53.18       65.29     22.32 o 
  -7  11   9        0.76       14.34     20.36 o 
  -6  11   9       86.44       67.83     26.68 o 
  -5  11   9        6.24       39.44     13.91 o 
  -4  11   9      582.34      573.95     42.12 o 
  -3  11   9        0.27       22.90     11.68 o 
  -2  11   9       59.59       63.97     14.54 o 
  -1  11   9      189.98      240.26     23.17 o 
   0  11   9      124.20      126.77     26.91 o 
   1  11   9      819.97      827.81     43.90 o 
   2  11   9       55.54       57.45     22.81 o 
   3  11   9      348.96      287.87     37.73 o 
   4  11   9       98.08       24.45     21.43 o 
   5  11   9       30.45       47.45     22.83 o 
  -6  12   9      210.19      190.61     62.92 o 
  -5  12   9      190.46      203.21     29.00 o 
  -4  12   9        7.05       32.91     10.79 o 
  -3  12   9       40.94       59.88     17.84 o 
  -2  12   9     3013.88     3186.33    110.18 o 
  -1  12   9     1124.43     1085.20     61.15 o 
   0  12   9      425.20      354.98     36.26 o 
   1  12   9      554.55      575.41     55.67 o 
   2  12   9     1117.53     1139.62     63.67 o 
   3  12   9      348.13      446.39     41.71 o 
   4  12   9        2.63       50.66     22.95 o 
  -6  13   9      336.37      342.16     78.05 o 
  -5  13   9       55.74       60.56     22.63 o 
  -4  13   9      228.77      274.46     33.84 o 
  -3  13   9     1580.05     1635.59     67.03 o 
  -2  13   9     3658.78     4066.70     89.46 o 
  -1  13   9      621.26      530.78     40.07 o 
   0  13   9       47.77       39.71     10.03 o 
   1  13   9      920.34      928.74     53.14 o 
   2  13   9      717.52      722.66     68.74 o 
   3  13   9      442.78      491.03     67.10 o 
   4  13   9       26.21       47.31     19.66 o 
  -6  14   9      352.61      320.27     68.24 o 
  -5  14   9      287.37      290.98     41.26 o 
  -4  14   9       38.70       40.39     17.20 o 
  -3  14   9     2364.97     2675.93    122.20 o 
  -2  14   9      572.39      635.46     49.71 o 
  -1  14   9     2262.36     2452.62     91.07 o 
   0  14   9      141.84      136.60     22.02 o 
   1  14   9      599.93      603.93     49.79 o 
   2  14   9     1781.76     1769.22     89.16 o 
   3  14   9      134.56       64.74     26.72 o 
   4  14   9       42.52       43.59     32.03 o 
  -5  15   9      156.51      152.89     35.18 o 
  -4  15   9       92.81       55.31     19.47 o 
  -3  15   9      619.73      629.21     49.64 o 
  -2  15   9     1884.27     2198.66    138.21 o 
  -1  15   9      846.73      870.60     52.48 o 
   0  15   9       31.86       12.46     22.76 o 
   1  15   9      784.44      679.64     50.72 o 
   2  15   9      200.69      190.46     38.86 o 
   3  15   9      185.91      169.24     51.12 o 
  -5  16   9      186.58      171.72     61.41 o 
  -4  16   9        3.13       25.50     17.55 o 
  -3  16   9      303.06      252.18     35.37 o 
  -2  16   9      396.10      384.19     29.75 o 
  -1  16   9       17.93        5.01     14.75 o 
   0  16   9      511.35      471.47     37.52 o 
   1  16   9      679.49      652.96     57.48 o 
   2  16   9     1443.22     1467.90    174.03 o 
   3  16   9      111.92       88.20     42.24 o 
  -5  17   9        1.35       39.34     16.69 o 
  -4  17   9       22.85       68.07     19.36 o 
  -3  17   9      284.62      298.18     36.39 o 
  -2  17   9       13.99       27.44     16.85 o 
  -1  17   9      635.29      611.41     47.36 o 
   0  17   9       30.04       37.81     13.08 o 
   1  17   9       62.22       86.84     16.32 o 
   2  17   9      419.48      452.21     79.87 o 
  -4  18   9        2.70       21.09     26.13 o 
  -3  18   9       84.21       87.10     21.08 o 
  -2  18   9       13.57       53.84     20.88 o 
  -1  18   9      114.31       89.97     27.60 o 
   0  18   9      258.86      213.99     35.28 o 
   1  18   9        0.33       42.63     12.34 o 
   2  18   9        7.96       63.71     19.67 o 
  -3  19   9       80.36      130.29     25.89 o 
  -2  19   9       86.96       79.67     19.99 o 
  -1  19   9      109.86      143.28     27.19 o 
   0  19   9       28.47       67.07     15.00 o 
   1  19   9        1.18       35.05     15.03 o 
  -1  20   9       50.71      109.05     28.85 o 
  -7   0  10      127.33       39.79     27.30 o 
  -6   0  10     3226.21     3523.14    134.59 o 
  -5   0  10       23.29       35.89     22.21 o 
  -4   0  10     1226.86     1220.28     41.10 o 
  -3   0  10     7735.66     7946.83     96.15 o 
  -2   0  10      338.27      327.51     40.34 o 
  -1   0  10     9242.56     9667.50    147.04 o 
   0   0  10     4489.70     4316.55    113.97 o 
   1   0  10      255.29      321.31     38.04 o 
   2   0  10    11058.85    11596.87    246.47 o 
   3   0  10      141.26      122.60     49.96 o 
   4   0  10       54.48       31.00     19.89 o 
   5   0  10     1563.95     1458.69    369.65 o 
  -7   1  10      852.43      794.58    100.49 o 
  -6   1  10       16.90       10.03      9.87 o 
  -5   1  10     1860.46     1818.35     64.74 o 
  -4   1  10     3324.45     3207.48     54.42 o 
  -3   1  10       94.35       70.61     10.66 o 
  -2   1  10    15857.18    15382.45    122.87 o 
  -1   1  10      118.65       87.00     13.71 o 
   0   1  10       84.45       70.05     17.31 o 
   1   1  10    16482.42    16390.06    196.19 o 
   2   1  10      154.49      119.82     18.70 o 
   3   1  10     3602.79     3481.60    120.06 o 
   4   1  10      206.83      173.10     24.74 o 
   5   1  10        0.42       52.06     19.14 o 
   6   1  10      330.77      243.35    106.87 o 
  -8   2  10       87.93      126.30     73.56 o 
  -7   2  10       67.60       41.71     16.85 o 
  -6   2  10     1648.88     1645.31    172.12 o 
  -5   2  10      625.21      506.06     71.71 o 
  -4   2  10      860.65      938.16     46.26 o 
  -3   2  10     9636.99     9979.82     82.48 o 
  -2   2  10      623.67      699.35     36.01 o 
  -1   2  10     9936.66     9925.29    112.98 o 
   0   2  10     2685.00     2707.27     62.12 o 
   1   2  10      187.08      196.83     22.70 o 
   2   2  10     4133.18     4419.12     90.01 o 
   3   2  10        1.04       33.75     16.11 o 
   4   2  10      256.63      176.87     29.35 o 
   5   2  10      519.74      628.63     63.84 o 
   6   2  10       22.70        6.48     23.13 o 
  -8   3  10       17.98       19.26     23.45 o 
  -7   3  10      439.72      366.22     55.16 o 
  -6   3  10        6.18       16.67     12.89 o 
  -5   3  10     2311.82     2357.29     96.47 o 
  -4   3  10     1749.29     1669.90     30.17 o 
  -3   3  10     1533.50     1532.14     33.20 o 
  -2   3  10     3293.05     3127.64     69.05 o 
  -1   3  10     1951.32     2048.63     52.78 o 
   0   3  10     4493.24     4211.25     91.24 o 
   1   3  10      326.50      308.52     29.19 o 
   2   3  10       85.05       53.94     10.30 o 
   3   3  10      126.62       92.77     27.97 o 
   4   3  10      206.49      206.99     31.78 o 
   5   3  10       37.95       23.73     19.78 o 
   6   3  10       67.79       66.62     33.31 o 
  -8   4  10       21.25       58.12     26.75 o 
  -7   4  10      375.46      322.24     70.45 o 
  -6   4  10      388.42      348.18     59.21 o 
  -5   4  10      368.81      329.31     77.03 o 
  -4   4  10      132.99      122.03     13.36 o 
  -3   4  10      845.03      926.25     41.82 o 
  -2   4  10        3.74       -7.71     13.20 o 
  -1   4  10      705.20      812.73     49.30 o 
   0   4  10      227.91      180.71     23.97 o 
   1   4  10       16.25       30.30     10.26 o 
   2   4  10       29.36       44.64      8.35 o 
   3   4  10      808.18      889.06     60.49 o 
   4   4  10      732.29      788.04    111.19 o 
   5   4  10       81.45       72.98     27.90 o 
  -7   5  10       18.18       56.81     20.12 o 
  -6   5  10        5.60       35.49     22.67 o 
  -5   5  10      307.18      351.00     43.32 o 
  -4   5  10     1850.55     2001.51     55.09 o 
  -3   5  10       95.90       92.42     16.44 o 
  -2   5  10     6193.50     5945.80     93.15 o 
  -1   5  10    11507.46    11430.25    114.21 o 
   0   5  10     2624.66     2551.78     64.17 o 
   1   5  10       61.30       49.81     16.41 o 
   2   5  10       15.11       32.89     19.63 o 
   3   5  10      126.15      147.77     33.02 o 
   4   5  10      168.80      173.00     55.75 o 
   5   5  10        4.89       22.41     17.77 o 
  -8   6  10        0.71       47.19     22.67 o 
  -7   6  10      296.28      242.59     48.32 o 
  -6   6  10     2246.13     2310.79    151.97 o 
  -5   6  10      787.89      716.09     69.65 o 
  -4   6  10       44.57       33.88     16.43 o 
  -3   6  10     4000.39     4125.88     78.98 o 
  -2   6  10     1065.79     1065.13     60.98 o 
  -1   6  10      813.43      704.81     47.44 o 
   0   6  10      356.31      345.69     30.72 o 
   1   6  10      236.44      258.25     30.23 o 
   2   6  10      627.54      588.76     34.24 o 
   3   6  10      841.48      972.52     75.88 o 
   4   6  10      257.26      226.11     39.91 o 
   5   6  10      237.16      232.51     54.20 o 
  -7   7  10      279.54      413.28     53.20 o 
  -6   7  10      161.26      171.69     43.68 o 
  -5   7  10      797.93      659.64    161.40 o 
  -4   7  10       33.81       30.51      9.46 o 
  -3   7  10       96.58       86.24     22.70 o 
  -2   7  10     5399.55     5493.81    103.40 o 
  -1   7  10       33.50       43.28     15.41 o 
   0   7  10       39.83       26.98     11.39 o 
   1   7  10     6777.44     6743.78    158.63 o 
   2   7  10     1135.64     1227.91     87.00 o 
   3   7  10     1120.77     1072.50     59.29 o 
   4   7  10        0.96       37.45     21.43 o 
   5   7  10       13.54       30.26     16.89 o 
  -7   8  10      221.28      204.71     52.69 o 
  -6   8  10      167.29       65.60     24.10 o 
  -5   8  10      246.72      240.42     34.42 o 
  -4   8  10      445.03      412.24     34.76 o 
  -3   8  10     1894.88     1868.92     70.01 o 
  -2   8  10        6.34       40.66     14.87 o 
  -1   8  10     5226.70     5257.40    100.44 o 
   0   8  10      899.33      854.43     82.93 o 
   1   8  10      243.23      261.48     31.97 o 
   2   8  10     5358.02     5634.48    178.72 o 
   3   8  10        3.79       30.45     16.81 o 
   4   8  10      598.06      601.60     88.83 o 
   5   8  10      150.10      145.40     49.46 o 
  -7   9  10      202.90      216.29     51.21 o 
  -6   9  10      104.79      102.24     32.01 o 
  -5   9  10     1119.69     1107.01     93.52 o 
  -4   9  10      670.49      640.35     51.75 o 
  -3   9  10        3.49       15.04     22.97 o 
  -2   9  10     1458.60     1422.70     62.74 o 
  -1   9  10     2919.33     2862.51     73.34 o 
   0   9  10     5582.48     5790.18    101.37 o 
   1   9  10      657.45      636.66     39.49 o 
   2   9  10        6.68       31.03     15.09 o 
   3   9  10      996.59      975.43     55.48 o 
   4   9  10      313.82      314.07     67.63 o 
   5   9  10       19.65       62.57     25.59 o 
  -7  10  10       55.49       35.16     20.82 o 
  -6  10  10      199.47      142.94     84.89 o 
  -5  10  10     1888.27     2098.06    128.35 o 
  -4  10  10     1035.43     1096.66     64.51 o 
  -3  10  10     2005.45     1979.87     63.39 o 
  -2  10  10       11.19       39.15     22.24 o 
  -1  10  10     3720.39     3644.01     70.20 o 
   0  10  10     1889.05     1924.26     61.57 o 
   1  10  10      960.65      943.82     71.00 o 
   2  10  10      245.30      319.86     38.32 o 
   3  10  10      449.17      428.74     36.77 o 
   4  10  10      573.66      638.36     67.78 o 
   5  10  10        0.31       51.65     49.27 o 
  -7  11  10      149.08      123.06     60.14 o 
  -6  11  10      203.96      119.17     36.78 o 
  -5  11  10     1010.88     1034.60    131.82 o 
  -4  11  10     2118.84     2152.63     70.83 o 
  -3  11  10      636.05      603.22     48.85 o 
  -2  11  10      641.31      603.79     39.67 o 
  -1  11  10     4127.12     4377.31    117.77 o 
   0  11  10     5510.36     6010.46    134.38 o 
   1  11  10      271.70      258.77     25.28 o 
   2  11  10        2.32        7.54     19.12 o 
   3  11  10      487.05      456.60     41.18 o 
   4  11  10      565.09      551.25     59.22 o 
  -6  12  10       22.99       56.75     26.95 o 
  -5  12  10      683.88      684.84     60.82 o 
  -4  12  10     1084.04      895.66     99.06 o 
  -3  12  10      422.21      375.24     32.01 o 
  -2  12  10      309.10      275.94     32.21 o 
  -1  12  10     1406.69     1474.44     76.81 o 
   0  12  10     2105.74     2242.16    121.00 o 
   1  12  10      208.28      247.55     23.05 o 
   2  12  10      182.83      151.26     28.35 o 
   3  12  10      638.50      640.35     62.53 o 
   4  12  10      487.10      433.19     62.20 o 
  -6  13  10        6.09       15.98     19.17 o 
  -5  13  10       34.90       25.74     15.38 o 
  -4  13  10      349.65      311.83     26.08 o 
  -3  13  10       19.79       35.38     14.95 o 
  -2  13  10       75.60       54.92     27.31 o 
  -1  13  10     1154.11     1168.40     63.91 o 
   0  13  10       47.22       61.74     19.20 o 
   1  13  10      307.85      340.58     33.10 o 
   2  13  10      555.23      561.26     46.73 o 
   3  13  10      551.01      450.49     43.90 o 
   4  13  10      176.40      102.92     33.39 o 
  -6  14  10       13.02       23.36     19.96 o 
  -5  14  10        0.62       28.97     21.99 o 
  -4  14  10       19.64       73.23     17.25 o 
  -3  14  10       10.37       50.04     19.79 o 
  -2  14  10      206.56      211.67     31.92 o 
  -1  14  10       21.23       70.17     24.71 o 
   0  14  10      362.99      359.47     44.93 o 
   1  14  10       15.02       31.12     16.33 o 
   2  14  10        0.13       44.09     16.73 o 
   3  14  10      143.60       79.23     29.25 o 
  -5  15  10        9.42       32.47     13.83 o 
  -4  15  10       22.30       52.62     26.69 o 
  -3  15  10        1.88       23.64     13.23 o 
  -2  15  10       29.51       47.94     21.23 o 
  -1  15  10      303.60      277.57     31.79 o 
   0  15  10      534.09      490.79     41.75 o 
   1  15  10      153.36       79.62     27.77 o 
   2  15  10        0.02       33.87     17.58 o 
   3  15  10       70.95       37.25     21.67 o 
  -5  16  10      131.19       90.38     24.56 o 
  -4  16  10      444.39      536.82     67.65 o 
  -3  16  10      129.34       59.76     35.20 o 
  -2  16  10      404.64      372.57     47.37 o 
  -1  16  10      309.56      285.03     33.19 o 
   0  16  10      378.51      429.77     45.27 o 
   1  16  10      226.54      170.65     28.06 o 
   2  16  10       86.31      120.91     45.54 o 
   3  16  10        2.10       38.55     24.60 o 
  -4  17  10      499.00      517.74     79.65 o 
  -3  17  10      345.11      309.15     39.47 o 
  -2  17  10      303.10      336.07     41.73 o 
  -1  17  10       42.19       50.13     13.70 o 
   0  17  10      658.61      578.94     51.00 o 
   1  17  10        8.11       21.80     13.67 o 
   2  17  10      109.04       89.06     27.48 o 
  -4  18  10      300.50      272.96     48.54 o 
  -3  18  10       69.98       67.43     30.12 o 
  -2  18  10        0.44       45.06     13.37 o 
  -1  18  10      485.36      587.03     55.37 o 
   0  18  10      370.79      421.95     43.90 o 
   1  18  10      462.22      414.13     46.25 o 
  -3  19  10      124.07       96.88     24.85 o 
  -2  19  10      140.24       83.15     19.21 o 
  -1  19  10        8.81       45.73     13.84 o 
   0  19  10      164.07      124.66     30.32 o 
  -8   1  11       14.20       23.13     24.98 o 
  -7   1  11       19.25       41.11     15.84 o 
  -6   1  11      359.73      338.35     61.67 o 
  -5   1  11     2042.71     2186.09     77.00 o 
  -4   1  11       63.01       62.67      8.62 o 
  -3   1  11     1613.66     1608.08     33.65 o 
  -2   1  11      217.43      191.54     19.05 o 
  -1   1  11        4.88       15.27      8.96 o 
   0   1  11     4748.44     4732.70     82.43 o 
   1   1  11      545.23      537.30     52.67 o 
   2   1  11      210.56      173.43     17.33 o 
   3   1  11      387.53      375.45     49.31 o 
   4   1  11       30.70       68.12     46.03 o 
   5   1  11        1.73       34.67     21.66 o 
  -8   2  11        2.45       55.52     18.51 o 
  -7   2  11       57.63       56.24     15.06 o 
  -6   2  11       10.44       20.07     18.60 o 
  -5   2  11      278.16      191.01     42.49 o 
  -4   2  11     4105.42     4272.67     73.75 o 
  -3   2  11      218.03      203.19     21.32 o 
  -2   2  11      573.04      604.21     30.75 o 
  -1   2  11    11946.06    11481.06    110.97 o 
   0   2  11     4008.70     3964.20    139.56 o 
   1   2  11      357.56      359.53     36.07 o 
   2   2  11       97.42       91.86     12.62 o 
   3   2  11      201.67      215.36     37.89 o 
   4   2  11     1656.86     1534.16     92.02 o 
   5   2  11      109.13      131.20     45.46 o 
  -8   3  11      235.47      222.99     94.84 o 
  -7   3  11       24.35       47.07     13.97 o 
  -6   3  11      385.50      333.99     48.85 o 
  -5   3  11     5941.31     6666.19    221.14 o 
  -4   3  11     1316.30     1333.17     38.48 o 
  -3   3  11      354.44      357.39     35.18 o 
  -2   3  11      859.28      815.91     37.03 o 
  -1   3  11     1339.04     1217.50     60.14 o 
   0   3  11    19512.82    19700.46    185.22 o 
   1   3  11        4.80       32.84     10.62 o 
   2   3  11      380.75      349.46     23.49 o 
   3   3  11     1416.62     1526.72     90.31 o 
   4   3  11      240.07      239.88     36.95 o 
   5   3  11       97.24      107.68     33.21 o 
  -8   4  11       22.70       43.70     29.15 o 
  -7   4  11      436.56      445.45     68.96 o 
  -6   4  11      104.37       61.25     24.62 o 
  -5   4  11       75.32       32.81     14.20 o 
  -4   4  11     6323.97     6633.65     93.51 o 
  -3   4  11      279.31      255.42     30.21 o 
  -2   4  11      727.91      755.49     49.81 o 
  -1   4  11    13113.40    13084.70    179.01 o 
   0   4  11      250.93      302.02     33.44 o 
   1   4  11     1051.52      978.82     38.92 o 
   2   4  11     4792.09     5145.75    111.39 o 
   3   4  11      234.47      156.74     89.52 o 
   4   4  11     2724.05     3018.66    153.83 o 
   5   4  11       63.96       61.79     27.53 o 
  -8   5  11      434.47      412.66     75.82 o 
  -7   5  11      104.49       35.01     21.98 o 
  -6   5  11      103.14       51.80     27.78 o 
  -5   5  11     3203.90     3413.75     72.82 o 
  -4   5  11      280.09      264.54     31.35 o 
  -3   5  11     1354.19     1415.91     52.89 o 
  -2   5  11     5299.14     5279.03     96.56 o 
  -1   5  11        0.23       18.37     11.03 o 
   0   5  11    11929.96    12743.41    162.53 o 
   1   5  11       92.92       85.61     12.06 o 
   2   5  11        2.04       24.07     25.63 o 
   3   5  11     2479.60     2643.53    144.02 o 
   4   5  11        3.91        9.25     15.06 o 
   5   5  11      421.64      325.03     64.80 o 
  -7   6  11       15.19       28.38     16.19 o 
  -6   6  11     1646.75     1622.19    165.62 o 
  -5   6  11        0.43       25.89     15.03 o 
  -4   6  11     8193.67     9018.25     98.38 o 
  -3   6  11     1487.29     1503.07     55.42 o 
  -2   6  11     4236.21     4408.35    104.78 o 
  -1   6  11     1552.99     1521.73     49.67 o 
   0   6  11      424.29      468.81     35.94 o 
   1   6  11     5254.88     5436.85    135.50 o 
   2   6  11      384.52      384.54     30.34 o 
   3   6  11      258.89      266.18     57.83 o 
   4   6  11      319.99      363.44     69.86 o 
   5   6  11      106.09       73.94     40.71 o 
  -7   7  11     1004.08      839.62    151.28 o 
  -6   7  11      996.56     1065.90    164.40 o 
  -5   7  11      161.14      142.04     24.19 o 
  -4   7  11      850.11      892.14     41.67 o 
  -3   7  11     3580.06     3700.82     84.97 o 
  -2   7  11     3045.97     3144.73     72.68 o 
  -1   7  11     2640.90     2664.63     70.18 o 
   0   7  11     1481.58     1501.26     67.32 o 
   1   7  11     1716.96     1861.84     68.42 o 
   2   7  11     1610.57     1488.47     75.11 o 
   3   7  11        3.17       40.37     22.82 o 
   4   7  11       77.50       22.44     23.67 o 
   5   7  11      370.84      308.32     70.23 o 
  -7   8  11       34.19       32.47     13.90 o 
  -6   8  11      279.42      313.02     52.26 o 
  -5   8  11      437.63      435.16     41.03 o 
  -4   8  11       43.08        5.16      9.59 o 
  -3   8  11     2267.66     2272.57     83.59 o 
  -2   8  11     3749.34     3802.40     88.90 o 
  -1   8  11      168.56      202.36     28.14 o 
   0   8  11     3404.14     3531.89     80.56 o 
   1   8  11     2114.79     2241.56     87.89 o 
   2   8  11     1199.31     1131.54     57.53 o 
   3   8  11      302.14      214.69     29.36 o 
   4   8  11       23.65      119.80     34.89 o 
   5   8  11      202.57      165.96     48.81 o 
  -7   9  11      176.56      124.67     39.10 o 
  -6   9  11      538.38      566.77    101.57 o 
  -5   9  11      819.00      895.71     73.74 o 
  -4   9  11      296.73      300.78     25.30 o 
  -3   9  11       85.79       83.86     21.27 o 
  -2   9  11      725.88      737.31     56.55 o 
  -1   9  11        4.48       30.65     16.35 o 
   0   9  11       38.63       30.13     21.44 o 
   1   9  11     2932.38     3074.84    118.09 o 
   2   9  11      334.21      339.48     32.51 o 
   3   9  11        3.61       18.20     15.17 o 
   4   9  11      234.69      168.18     43.35 o 
  -7  10  11       24.99       30.74     24.83 o 
  -6  10  11      215.54      241.13     49.96 o 
  -5  10  11       18.10       34.36     18.17 o 
  -4  10  11      568.63      651.64     51.69 o 
  -3  10  11      753.45      706.90     54.60 o 
  -2  10  11       76.46       68.71     20.17 o 
  -1  10  11      334.65      317.65     35.32 o 
   0  10  11       38.06       53.56     24.21 o 
   1  10  11      489.05      501.48     40.38 o 
   2  10  11      266.57      303.68     45.19 o 
   3  10  11       17.13       74.24     23.94 o 
   4  10  11       39.69       38.98     23.39 o 
  -7  11  11       17.08       71.36     31.68 o 
  -6  11  11       22.15       37.56     23.11 o 
  -5  11  11        6.28       46.51     26.77 o 
  -4  11  11        3.81       14.41     13.02 o 
  -3  11  11      531.21      530.95     45.55 o 
  -2  11  11      201.12      139.42     32.52 o 
  -1  11  11      385.81      408.07     35.71 o 
   0  11  11      981.16     1070.90     64.04 o 
   1  11  11       27.69       42.97     20.08 o 
   2  11  11        6.73        6.74     11.37 o 
   3  11  11      412.49      305.54     46.63 o 
   4  11  11       69.65      147.50     36.45 o 
  -6  12  11       59.80       85.24     50.66 o 
  -5  12  11       65.49       70.03     17.81 o 
  -4  12  11      511.59      476.14     40.08 o 
  -3  12  11       72.94       10.47     13.35 o 
  -2  12  11        6.00       35.15     14.49 o 
  -1  12  11      518.91      476.40     35.15 o 
   0  12  11      299.53      310.22     36.46 o 
   1  12  11     1872.04     1962.28     87.08 o 
   2  12  11      106.34       67.98     36.96 o 
   3  12  11      358.35      203.43     59.68 o 
   4  12  11       29.99       28.88     34.93 o 
  -6  13  11      254.85      129.02     45.85 o 
  -5  13  11       40.51       68.99     24.60 o 
  -4  13  11      368.90      364.84     51.64 o 
  -3  13  11     1390.80     1743.00     97.16 o 
  -2  13  11      321.43      342.64     38.94 o 
  -1  13  11      808.23      778.17     48.17 o 
   0  13  11      137.60      101.63     27.31 o 
   1  13  11     1113.50     1118.50     60.28 o 
   2  13  11      638.74      704.78     64.81 o 
   3  13  11      275.02      237.99     43.71 o 
  -6  14  11      347.40      315.87     65.58 o 
  -5  14  11       74.83       21.17     13.06 o 
  -4  14  11       91.52       55.99     17.68 o 
  -3  14  11     3041.02     3475.75    119.97 o 
  -2  14  11     1738.86     1927.32    113.71 o 
  -1  14  11      165.97      239.76     53.89 o 
   0  14  11      158.50       78.69     26.32 o 
   1  14  11     1303.18     1408.46    101.56 o 
   2  14  11       16.23       32.85     18.97 o 
   3  14  11        5.24       13.41     18.68 o 
  -5  15  11      225.23      231.92     42.28 o 
  -4  15  11      388.01      414.53     44.52 o 
  -3  15  11      952.43      983.81     50.47 o 
  -2  15  11      740.28      715.56     44.35 o 
  -1  15  11      313.46      245.88     44.24 o 
   0  15  11      423.17      377.49     37.59 o 
   1  15  11      850.39      747.60     68.42 o 
   2  15  11      891.19     1006.32    100.60 o 
   3  15  11        1.52       56.87     25.05 o 
  -5  16  11       33.28       50.03     22.39 o 
  -4  16  11       21.96       28.93     23.86 o 
  -3  16  11      990.87     1029.74     55.06 o 
  -2  16  11      258.84      338.51     45.46 o 
  -1  16  11      486.47      471.87     37.59 o 
   0  16  11       15.95       19.96     18.16 o 
   1  16  11      172.10      148.29     33.12 o 
   2  16  11      380.78      381.09     47.85 o 
  -4  17  11        7.58       24.48     24.42 o 
  -3  17  11       29.02       49.67     22.39 o 
  -2  17  11      257.93      261.92     42.46 o 
  -1  17  11        0.07       25.96     18.62 o 
   0  17  11      354.87      327.75     51.24 o 
   1  17  11      333.78      398.15    101.37 o 
   2  17  11       22.05       76.56     31.06 o 
  -3  18  11       25.88       46.44     17.90 o 
  -2  18  11       11.50       27.31     17.65 o 
  -1  18  11      301.65      262.25     48.77 o 
   0  18  11        1.10       44.48     24.84 o 
   1  18  11       19.39       16.42     18.76 o 
  -2  19  11       38.43       25.06     30.44 o 
  -1  19  11        0.52       31.93     18.75 o 
  -8   0  12       59.07       35.16     30.07 o 
  -7   0  12     1037.77     1056.20    241.03 o 
  -6   0  12      212.48      262.20     93.92 o 
  -5   0  12        2.24       24.23     26.14 o 
  -4   0  12     6686.71     6924.59    187.83 o 
  -3   0  12       42.83       47.83     13.81 o 
  -2   0  12    10017.24    10694.22    157.99 o 
  -1   0  12       17.03       26.29     14.98 o 
   0   0  12     4195.95     4166.78    116.39 o 
   1   0  12    21083.84    21873.35    262.06 o 
   2   0  12       83.92      120.54     28.79 o 
   3   0  12     1879.16     1657.63    327.55 o 
   4   0  12      183.91      348.37     83.27 o 
   5   0  12       79.61       50.43     39.32 o 
  -8   1  12      421.82      237.49     91.36 o 
  -7   1  12        2.01       24.25     16.02 o 
  -6   1  12     3177.35     3352.81    162.47 o 
  -5   1  12      680.13      695.75     73.43 o 
  -4   1  12       66.88       51.69      8.57 o 
  -3   1  12    10355.01    10601.44    138.61 o 
  -2   1  12       74.98       82.49     14.14 o 
  -1   1  12      891.41      893.53     33.06 o 
   0   1  12     5505.54     5595.00    105.33 o 
   1   1  12      937.11      905.84     39.12 o 
   2   1  12     3084.71     3154.31     77.89 o 
   3   1  12        2.67       36.41     28.22 o 
   4   1  12       21.42       57.96     26.11 o 
   5   1  12     1112.41     1102.20    212.12 o 
  -8   2  12       61.42       45.33     24.51 o 
  -7   2  12      705.67      537.65     74.78 o 
  -6   2  12      370.47      350.47     40.86 o 
  -5   2  12       46.80       42.38     15.48 o 
  -4   2  12     6538.26     6886.35     61.08 o 
  -3   2  12      461.41      461.80     37.46 o 
  -2   2  12     5683.63     5520.82     94.99 o 
  -1   2  12        0.66       12.07     11.36 o 
   0   2  12       61.64       66.17     16.96 o 
   1   2  12     8051.47     8346.92    148.93 o 
   2   2  12       62.05       58.85     11.89 o 
   3   2  12      162.09      149.68     44.40 o 
   4   2  12       84.58       62.27     27.67 o 
   5   2  12        3.14       30.80     25.91 o 
  -8   3  12       91.71       24.89     20.80 o 
  -7   3  12       27.71       28.10     12.77 o 
  -6   3  12      179.35      123.50     38.40 o 
  -5   3  12      720.30      620.32     78.41 o 
  -4   3  12      264.84      269.73     19.19 o 
  -3   3  12     3615.04     3759.89     88.29 o 
  -2   3  12       28.08        5.34     13.80 o 
  -1   3  12     4745.50     4751.81    188.47 o 
   0   3  12      252.30      246.35     29.65 o 
   1   3  12      813.54      783.23     46.75 o 
   2   3  12      729.97      735.88     42.92 o 
   3   3  12       27.81       25.87     24.88 o 
   4   3  12       35.54       34.78     24.00 o 
   5   3  12       79.10       22.95     24.06 o 
  -8   4  12       31.14       22.21     23.13 o 
  -7   4  12        1.66       72.83     27.22 o 
  -6   4  12      519.83      521.15     85.85 o 
  -5   4  12      401.35      406.97     72.57 o 
  -4   4  12        7.52       22.69     12.09 o 
  -3   4  12      565.13      537.29     53.13 o 
  -2   4  12      629.74      629.42     62.17 o 
  -1   4  12     2367.80     2269.70     68.04 o 
   0   4  12     2706.27     2636.10     67.85 o 
   1   4  12       21.53       21.82      8.76 o 
   2   4  12     1058.22      993.70    110.26 o 
   3   4  12      309.29      297.00     53.15 o 
   4   4  12      153.64      128.33     36.24 o 
   5   4  12       28.84       39.47     15.50 o 
  -7   5  12      132.42       71.57     29.56 o 
  -6   5  12      528.68      594.44     96.37 o 
  -5   5  12      586.61      584.75     49.23 o 
  -4   5  12     1678.98     1669.41     64.57 o 
  -3   5  12     3411.67     3417.14     99.16 o 
  -2   5  12     1363.70     1549.85     72.99 o 
  -1   5  12        6.56       15.94     10.62 o 
   0   5  12      118.37       81.67     26.17 o 
   1   5  12      328.16      311.24     28.11 o 
   2   5  12       36.01       51.62     21.01 o 
   3   5  12      600.34      605.54    100.03 o 
   4   5  12      279.75      212.67     43.46 o 
   5   5  12      136.32      189.65     37.80 o 
  -7   6  12      589.93      592.81    122.28 o 
  -6   6  12      140.31      226.50     54.82 o 
  -5   6  12       63.51       47.16     20.76 o 
  -4   6  12      891.60      859.81     59.10 o 
  -3   6  12      131.89       88.28     21.50 o 
  -2   6  12     5040.95     5122.97    103.69 o 
  -1   6  12     4239.33     4402.49    110.51 o 
   0   6  12      504.72      515.23     38.13 o 
   1   6  12     5345.56     5400.59    143.63 o 
   2   6  12     2049.56     2019.14     79.54 o 
   3   6  12        1.04       69.49     27.28 o 
   4   6  12       12.95       40.53     15.73 o 
   5   6  12       18.27       34.36     76.57 o 
  -7   7  12       27.79       60.23     24.52 o 
  -6   7  12      377.07      389.51     44.59 o 
  -5   7  12        0.31       32.73     19.66 o 
  -4   7  12      222.75      218.73     33.32 o 
  -3   7  12     4596.17     4868.89    108.51 o 
  -2   7  12      744.23      718.41     47.43 o 
  -1   7  12        0.74       23.42     23.91 o 
   0   7  12     1281.01     1201.64     68.88 o 
   1   7  12       59.24       63.00     25.28 o 
   2   7  12     3423.15     3565.40     90.25 o 
   3   7  12       32.13       42.18     24.52 o 
   4   7  12       24.31      111.65     35.66 o 
  -7   8  12      655.14      504.97    109.66 o 
  -6   8  12      162.68      132.31     46.73 o 
  -5   8  12      125.22      164.08     32.78 o 
  -4   8  12      273.33      272.09     27.55 o 
  -3   8  12       32.72       37.21     20.90 o 
  -2   8  12     1732.53     1773.86     71.82 o 
  -1   8  12     1137.76     1118.23     52.29 o 
   0   8  12     1059.47      999.08     47.96 o 
   1   8  12     2553.46     2713.51     80.91 o 
   2   8  12        6.35       32.39     18.99 o 
   3   8  12      320.64      154.01     44.21 o 
   4   8  12       86.22      112.02     35.81 o 
  -7   9  12        8.98       50.52     25.91 o 
  -6   9  12       74.30       81.28     31.19 o 
  -5   9  12     1244.94     1285.05    110.64 o 
  -4   9  12      516.18      562.90     44.77 o 
  -3   9  12     4865.70     5191.79    105.19 o 
  -2   9  12      526.36      539.21     41.73 o 
  -1   9  12     1751.51     1604.97    113.19 o 
   0   9  12     1207.46     1343.60     96.22 o 
   1   9  12        3.10       25.73     18.22 o 
   2   9  12     1831.16     2057.87    110.26 o 
   3   9  12      449.15      507.30     74.10 o 
   4   9  12      527.97      489.80     54.29 o 
  -7  10  12       75.67       70.44     36.09 o 
  -6  10  12      591.79      523.14     62.09 o 
  -5  10  12     1651.49     1854.53    146.51 o 
  -4  10  12     1261.47     1362.81     92.68 o 
  -3  10  12       20.43       32.80     18.61 o 
  -2  10  12     3910.06     3877.06    116.90 o 
  -1  10  12     1480.72     1441.68     82.97 o 
   0  10  12     3929.84     4052.35    105.67 o 
   1  10  12      137.81       85.70     25.93 o 
   2  10  12      364.53      366.56     41.13 o 
   3  10  12      278.91      228.94     48.00 o 
   4  10  12      210.68      249.37     43.85 o 
  -6  11  12       87.63       48.51     25.95 o 
  -5  11  12     1754.74     1818.16    100.97 o 
  -4  11  12     1865.06     2145.70     81.30 o 
  -3  11  12      358.37      336.79     31.71 o 
  -2  11  12     2344.50     2675.81     94.40 o 
  -1  11  12     2645.97     2905.01     74.41 o 
   0  11  12      559.08      567.75     42.77 o 
   1  11  12       95.11       90.14     34.47 o 
   2  11  12      451.05      383.44     42.63 o 
   3  11  12      243.31      232.41     41.80 o 
   4  11  12      109.05      111.43     36.34 o 
  -6  12  12      275.13      183.91    105.94 o 
  -5  12  12      410.11      395.57     59.07 o 
  -4  12  12       64.41       39.91     21.62 o 
  -3  12  12       39.29       69.11     20.12 o 
  -2  12  12       52.97       46.51     18.49 o 
  -1  12  12     1743.45     1845.32     71.74 o 
   0  12  12     1325.16     1470.53    116.87 o 
   1  12  12       58.31       98.87     23.34 o 
   2  12  12      758.01      757.68     82.08 o 
   3  12  12      543.27      537.39     46.68 o 
  -6  13  12       75.37       56.21     26.17 o 
  -5  13  12        9.53       58.77     22.51 o 
  -4  13  12      189.34      146.10     49.38 o 
  -3  13  12      476.03      469.15     42.67 o 
  -2  13  12     1947.47     1941.90    129.54 o 
  -1  13  12      212.60      236.19     34.86 o 
   0  13  12      934.02      851.77     52.79 o 
   1  13  12      160.14      136.20     37.45 o 
   2  13  12        0.01       44.31     23.38 o 
   3  13  12      804.91      711.88     80.54 o 
  -5  14  12        0.34       53.75     36.99 o 
  -4  14  12      105.98      135.54     32.17 o 
  -3  14  12      249.82      178.65     28.85 o 
  -2  14  12      135.96       75.08     29.58 o 
  -1  14  12       31.66       20.24     15.88 o 
   0  14  12      161.10       80.75     21.28 o 
   1  14  12       53.63       63.30     16.55 o 
   2  14  12      313.81      348.64     45.95 o 
   3  14  12       50.37       70.19     29.57 o 
  -5  15  12       14.45       40.24     22.08 o 
  -4  15  12      118.85      103.10     30.77 o 
  -3  15  12        4.17       55.54     18.46 o 
  -2  15  12      135.98       62.21     25.51 o 
  -1  15  12       13.66       31.47     15.80 o 
   0  15  12        1.25       39.28     19.70 o 
   1  15  12        3.21       49.02     22.69 o 
   2  15  12      141.90       96.28     30.76 o 
  -4  16  12       17.78       18.75     30.91 o 
  -3  16  12       14.63       28.11     19.79 o 
  -2  16  12        2.71       55.92     20.80 o 
  -1  16  12      131.57      117.15     26.54 o 
   0  16  12      657.69      560.86     58.79 o 
   1  16  12       40.36       82.39     35.10 o 
   2  16  12      137.78      117.42     31.21 o 
  -4  17  12      387.05      349.23     41.86 o 
  -3  17  12       40.38       38.22     24.84 o 
  -2  17  12      175.26      131.57     25.17 o 
  -1  17  12      458.76      489.55     57.69 o 
   0  17  12        0.43       55.90     18.06 o 
   1  17  12      116.02      110.50     34.27 o 
  -3  18  12       10.06       50.78     18.88 o 
  -2  18  12      147.05      107.97     23.85 o 
  -1  18  12      256.21      338.11     53.60 o 
   0  18  12      573.90      531.51     50.38 o 
  -8   1  13        2.32       13.44     18.04 o 
  -7   1  13       21.29       63.82     26.34 o 
  -6   1  13      448.24      381.11     55.86 o 
  -5   1  13      185.46      185.34     22.30 o 
  -4   1  13      531.56      536.57     32.45 o 
  -3   1  13      986.79      994.51     43.29 o 
  -2   1  13     1099.18     1084.59     47.97 o 
  -1   1  13     2081.64     1811.56     83.07 o 
   0   1  13     3986.70     4004.72    117.18 o 
   1   1  13      217.76      150.72     17.14 o 
   2   1  13      277.34      246.16     34.26 o 
   3   1  13       20.82       33.55     23.78 o 
   4   1  13      178.10      110.22     90.45 o 
   5   1  13       69.73      102.09     39.42 o 
  -8   2  13        6.04        4.57     17.28 o 
  -7   2  13      234.41      187.12     65.00 o 
  -6   2  13      383.92      426.72     56.24 o 
  -5   2  13     6160.79     7132.13    137.64 o 
  -4   2  13      976.03     1104.80     36.37 o 
  -3   2  13        1.13       17.38      8.56 o 
  -2   2  13     3532.01     3690.97    101.56 o 
  -1   2  13      228.30      274.78     26.64 o 
   0   2  13     2445.75     2595.88     60.68 o 
   1   2  13      154.85      130.22     25.65 o 
   2   2  13      196.88      205.25     32.21 o 
   3   2  13      957.78      935.17     87.21 o 
   4   2  13      202.88      116.66     33.34 o 
   5   2  13       18.15       60.45     42.10 o 
  -8   3  13       55.29       31.84     22.34 o 
  -7   3  13       50.67       30.99     17.64 o 
  -6   3  13      996.36      962.75    127.14 o 
  -5   3  13        6.97       38.03     19.50 o 
  -4   3  13     1033.43     1147.00     48.65 o 
  -3   3  13      735.38      686.39     45.34 o 
  -2   3  13       88.22       69.68     17.88 o 
  -1   3  13    13956.67    14587.42    199.71 o 
   0   3  13     2397.32     2335.96     87.71 o 
   1   3  13      326.25      314.23     24.25 o 
   2   3  13     4795.93     4982.56    108.46 o 
   3   3  13       76.68       69.25     25.06 o 
   4   3  13      653.72      632.29     89.12 o 
   5   3  13       17.86       52.92     22.16 o 
  -7   4  13        4.40       14.19     21.80 o 
  -6   4  13       21.59       25.49     27.06 o 
  -5   4  13     4126.88     4408.00    150.12 o 
  -4   4  13     1523.74     1610.22     89.92 o 
  -3   4  13        4.91        3.62     21.90 o 
  -2   4  13     7125.55     7259.74    128.66 o 
  -1   4  13        1.66       38.56     15.30 o 
   0   4  13     2831.57     2789.68     65.02 o 
   1   4  13      273.19      274.13     26.58 o 
   2   4  13        0.07       22.82     14.25 o 
   3   4  13     3803.73     3668.96    290.47 o 
   4   4  13      126.24      152.86     40.25 o 
  -7   5  13       62.77       70.08     31.93 o 
  -6   5  13     1299.26     1154.62    180.21 o 
  -5   5  13       90.16       63.89     21.50 o 
  -4   5  13     1561.98     1665.16     84.87 o 
  -3   5  13      995.85      998.35     43.29 o 
  -2   5  13      164.97      115.83     16.20 o 
  -1   5  13     9301.47     9811.06    163.81 o 
   0   5  13       71.49       68.58     19.67 o 
   1   5  13     1074.59     1017.41     54.56 o 
   2   5  13     1737.66     1968.92     70.02 o 
   3   5  13       14.14       72.84     30.90 o 
   4   5  13      600.10      514.21     85.56 o 
  -7   6  13      244.26      204.50     55.91 o 
  -6   6  13       24.51       16.20     31.46 o 
  -5   6  13      751.69      760.29     67.48 o 
  -4   6  13     1799.85     1837.59     48.45 o 
  -3   6  13     4306.28     4573.85    132.32 o 
  -2   6  13     3541.01     3556.28    110.51 o 
  -1   6  13        4.03       34.50     12.98 o 
   0   6  13     1781.31     1926.50    155.54 o 
   1   6  13     1011.99      890.03     51.34 o 
   2   6  13      859.23      880.88     50.10 o 
   3   6  13      714.93      677.13     52.89 o 
   4   6  13       30.08       34.24     22.25 o 
  -7   7  13      125.22       56.37     28.13 o 
  -6   7  13      917.80     1013.81    161.92 o 
  -5   7  13      105.64      108.91     25.54 o 
  -4   7  13      734.49      714.90     42.88 o 
  -3   7  13     2349.24     2470.42     75.37 o 
  -2   7  13      417.27      367.68     28.27 o 
  -1   7  13     2543.86     2477.75     67.51 o 
   0   7  13     1623.39     1656.25     66.84 o 
   1   7  13     4082.20     4238.45     97.32 o 
   2   7  13       14.63       25.16     13.23 o 
   3   7  13       50.42       32.49     20.12 o 
   4   7  13        2.43       56.51     25.44 o 
  -7   8  13       95.55       33.19     23.82 o 
  -6   8  13      272.96      303.80     59.35 o 
  -5   8  13       85.95       81.39     20.82 o 
  -4   8  13     2046.41     2209.65     98.79 o 
  -3   8  13     2016.60     1966.63    106.72 o 
  -2   8  13        0.93        3.22     14.69 o 
  -1   8  13       99.91      125.67     23.22 o 
   0   8  13        6.58        8.81     17.21 o 
   1   8  13     1352.64     1556.40     83.23 o 
   2   8  13     1108.80      950.88     70.18 o 
   3   8  13       15.86       31.98     23.42 o 
   4   8  13      111.76       97.13     28.53 o 
  -7   9  13      423.12      331.17     83.74 o 
  -6   9  13       82.41      106.80     35.90 o 
  -5   9  13        9.64       42.86     16.15 o 
  -4   9  13       79.97       95.43     20.99 o 
  -3   9  13      309.26      304.62     26.87 o 
  -2   9  13       91.73       79.48     19.67 o 
  -1   9  13      498.77      474.56     33.26 o 
   0   9  13     2939.35     3121.07     76.32 o 
   1   9  13     1073.56     1035.70     57.87 o 
   2   9  13       49.39       86.28     28.73 o 
   3   9  13      242.75      260.79     56.81 o 
   4   9  13       68.95       80.25     31.86 o 
  -7  10  13        0.79       55.08     24.66 o 
  -6  10  13       17.53       26.25     17.58 o 
  -5  10  13      168.91      108.30     26.37 o 
  -4  10  13      151.28      107.51     20.77 o 
  -3  10  13      488.57      452.33     46.64 o 
  -2  10  13     2073.19     2069.23     70.41 o 
  -1  10  13     1160.99      983.37     63.82 o 
   0  10  13      220.17      261.17     28.29 o 
   1  10  13      807.70      860.17     62.67 o 
   2  10  13      146.12      104.67     30.13 o 
   3  10  13      154.79      227.02     68.24 o 
   4  10  13       97.53      102.78     37.94 o 
  -6  11  13      331.58      454.87     64.29 o 
  -5  11  13      164.95      205.12     46.90 o 
  -4  11  13       82.43       48.11     25.74 o 
  -3  11  13      432.90      384.19     36.39 o 
  -2  11  13      296.61      238.06     46.68 o 
  -1  11  13      128.26      136.12     26.23 o 
   0  11  13       65.10       43.29     13.04 o 
   1  11  13      889.57      930.21    139.87 o 
   2  11  13       94.05      128.90     35.87 o 
   3  11  13      363.90      418.76     72.40 o 
  -6  12  13      143.29      100.50     35.96 o 
  -5  12  13        5.24       44.32     14.80 o 
  -4  12  13      349.21      332.81     44.71 o 
  -3  12  13      299.74      299.32     38.60 o 
  -2  12  13      420.98      410.52     40.96 o 
  -1  12  13        3.57       20.41     11.99 o 
   0  12  13      299.95      264.30     27.33 o 
   1  12  13      125.51      137.89     26.98 o 
   2  12  13       92.97       73.86     27.30 o 
   3  12  13      409.84      434.47     96.46 o 
  -6  13  13       85.80       72.87     31.28 o 
  -5  13  13        3.15       40.20     19.05 o 
  -4  13  13      355.12      278.47     52.78 o 
  -3  13  13      260.69      283.12     41.13 o 
  -2  13  13      809.43      877.36     49.54 o 
  -1  13  13      147.44      170.31     23.84 o 
   0  13  13      211.04      160.16     25.93 o 
   1  13  13     1297.46     1382.01    116.71 o 
   2  13  13        0.17       60.39     19.79 o 
   3  13  13        5.20       35.58     27.14 o 
  -5  14  13       79.40       34.41     33.52 o 
  -4  14  13      524.52      566.55     59.04 o 
  -3  14  13     2098.19     2380.58    105.82 o 
  -2  14  13      569.94      545.76     46.34 o 
  -1  14  13        4.96       44.43     13.24 o 
   0  14  13      681.79      643.44     48.61 o 
   1  14  13      287.88      295.57     55.60 o 
   2  14  13      970.15      975.87    144.09 o 
  -5  15  13       58.95       14.19     14.46 o 
  -4  15  13      512.00      600.11     92.38 o 
  -3  15  13      536.36      559.49     54.09 o 
  -2  15  13     1398.11     1485.83     66.58 o 
  -1  15  13       68.32       48.41     15.43 o 
   0  15  13      455.06      462.48     38.34 o 
   1  15  13      832.58      740.99     65.57 o 
   2  15  13      157.85      183.66     64.56 o 
  -4  16  13      290.22      278.29     71.48 o 
  -3  16  13      585.79      438.88     51.17 o 
  -2  16  13      196.09      121.84     43.40 o 
  -1  16  13      231.66      112.45     63.84 o 
   0  16  13      324.70      330.18     41.71 o 
   1  16  13      478.41      490.50     66.83 o 
  -3  17  13      109.03       95.82     32.05 o 
  -2  17  13       28.24       44.57     16.33 o 
  -1  17  13       32.67       22.22     17.45 o 
   0  17  13      113.21       88.84     23.39 o 
  -7   0  14      243.43      224.38     69.40 o 
  -6   0  14     1092.12     1126.98    217.90 o 
  -5   0  14      119.45       55.77     21.05 o 
  -4   0  14        6.57       20.82     10.25 o 
  -3   0  14     2709.20     2767.88     72.64 o 
  -2   0  14      154.86      178.84     31.86 o 
  -1   0  14      186.56      186.85     40.71 o 
   0   0  14    13765.46    14534.27    392.88 o 
   1   0  14      366.64      395.44     37.91 o 
   2   0  14     1148.70      905.84    191.99 o 
   3   0  14      701.51      702.28     77.26 o 
   4   0  14        8.84       26.83     16.19 o 
  -7   1  14      640.49      560.11    124.07 o 
  -6   1  14       43.09       44.58     20.02 o 
  -5   1  14       31.36       20.82     12.65 o 
  -4   1  14     5352.38     5721.03    104.36 o 
  -3   1  14      805.87      829.97     33.24 o 
  -2   1  14     2058.96     2132.27     78.23 o 
  -1   1  14     1578.79     1644.18     58.90 o 
   0   1  14       14.17       33.43     14.94 o 
   1   1  14     4140.65     4225.88     72.92 o 
   2   1  14      327.61      286.35     35.44 o 
   3   1  14       47.30       48.58     29.28 o 
   4   1  14      909.24     1050.64    111.96 o 
  -7   2  14       64.72       46.22     23.17 o 
  -6   2  14      551.07      475.47     73.52 o 
  -5   2  14     1474.16     1342.81    204.86 o 
  -4   2  14       70.27       44.41     14.76 o 
  -3   2  14     8526.58     9109.47     94.05 o 
  -2   2  14        0.09       21.69      9.16 o 
  -1   2  14      931.33      876.45     87.18 o 
   0   2  14     5854.62     6108.98    153.98 o 
   1   2  14      292.39      278.19     39.71 o 
   2   2  14     1063.83     1046.43     79.09 o 
   3   2  14      115.11      112.06     40.32 o 
   4   2  14        2.22       20.26     20.12 o 
  -7   3  14      114.13       80.82     29.67 o 
  -6   3  14      202.82      182.70     49.41 o 
  -5   3  14      174.87      145.93     25.87 o 
  -4   3  14      741.45      742.18     37.83 o 
  -3   3  14      793.73      785.13     50.30 o 
  -2   3  14     2696.94     2861.79     68.98 o 
  -1   3  14      374.98      388.45     30.81 o 
   0   3  14      545.37      558.84     42.34 o 
   1   3  14        2.83       14.22     12.24 o 
   2   3  14        0.48       38.38     18.98 o 
   3   3  14       40.34       31.91     26.14 o 
   4   3  14      121.65      114.42     34.78 o 
  -7   4  14       93.85       56.73     22.87 o 
  -6   4  14       24.56       17.69     26.14 o 
  -5   4  14     1204.78      989.11    196.64 o 
  -4   4  14      959.65     1083.96     93.55 o 
  -3   4  14      247.93      273.51     24.77 o 
  -2   4  14      742.18      828.27     39.03 o 
  -1   4  14       11.68       22.99     13.20 o 
   0   4  14       97.93      103.13     21.61 o 
   1   4  14     1428.04     1432.78     60.01 o 
   2   4  14     1035.50      937.98     64.41 o 
   3   4  14        0.50       12.14     14.10 o 
   4   4  14       53.39      116.39     38.86 o 
  -7   5  14       28.10        8.76     21.63 o 
  -6   5  14        6.57       54.91     24.43 o 
  -5   5  14      205.75      166.92     36.12 o 
  -4   5  14     2174.75     2342.00     87.13 o 
  -3   5  14      964.83     1010.16     44.67 o 
  -2   5  14       63.20       43.15     14.45 o 
  -1   5  14        9.96       38.70     15.34 o 
   0   5  14      184.06      209.94     27.90 o 
   1   5  14     2127.91     2342.64    102.37 o 
   2   5  14     1647.87     1886.97    150.34 o 
   3   5  14      142.78      137.57     27.73 o 
   4   5  14       15.86       39.02     20.28 o 
  -7   6  14       18.04       14.22     16.11 o 
  -6   6  14      100.42       78.45     38.40 o 
  -5   6  14        3.82       17.75     25.95 o 
  -4   6  14      427.05      395.76     37.80 o 
  -3   6  14     2213.09     2234.82     66.61 o 
  -2   6  14      251.10      286.35     30.15 o 
  -1   6  14        3.87       18.84     13.53 o 
   0   6  14      851.52      976.51     66.38 o 
   1   6  14     1541.48     1545.55     87.08 o 
   2   6  14       46.26       26.45     22.92 o 
   3   6  14       27.74       45.65     26.10 o 
   4   6  14        9.06       57.96     13.43 o 
  -7   7  14      433.01      372.82     70.78 o 
  -6   7  14       65.41       79.46     31.69 o 
  -5   7  14        0.92       36.58     20.06 o 
  -4   7  14     1968.25     1940.08     69.75 o 
  -3   7  14      229.25      256.28     26.17 o 
  -2   7  14      134.10      147.78     28.77 o 
  -1   7  14     1389.94     1354.17     66.41 o 
   0   7  14        3.93       39.76     16.00 o 
   1   7  14     2135.91     2051.68     86.18 o 
   2   7  14      289.62      334.99     28.21 o 
   3   7  14       83.32       93.55     49.96 o 
   4   7  14      272.70      336.87    142.49 o 
  -7   8  14       57.67       56.97     24.21 o 
  -6   8  14       89.93      153.96     35.77 o 
  -5   8  14      500.03      454.97     45.65 o 
  -4   8  14      244.94      166.96     27.53 o 
  -3   8  14      797.55      733.55     60.39 o 
  -2   8  14      219.55      281.06     36.26 o 
  -1   8  14        6.26       22.07     14.03 o 
   0   8  14     1259.68     1399.82     93.15 o 
   1   8  14       45.74       30.41     16.82 o 
   2   8  14      824.13      746.02     69.52 o 
   3   8  14      159.48      151.93     89.52 o 
   4   8  14      122.11       57.63     26.83 o 
  -7   9  14      243.12      174.11     42.36 o 
  -6   9  14       81.97       80.60     21.33 o 
  -5   9  14      477.60      482.73     59.76 o 
  -4   9  14      212.29      181.28     40.49 o 
  -3   9  14      149.38      131.27     22.56 o 
  -2   9  14     2261.17     2412.39     64.81 o 
  -1   9  14     1322.65     1358.83     81.14 o 
   0   9  14      554.48      477.75     43.54 o 
   1   9  14      318.93      351.93     37.48 o 
   2   9  14      281.61      299.29     50.28 o 
   3   9  14      349.62      340.45    100.85 o 
  -6  10  14       81.31       77.90     34.32 o 
  -5  10  14     1633.88     1925.99    118.32 o 
  -4  10  14      603.83      672.25     50.65 o 
  -3  10  14      710.52      702.01     47.69 o 
  -2  10  14      230.76      300.00     38.60 o 
  -1  10  14     2450.16     2622.78     86.80 o 
   0  10  14      530.54      456.63     37.83 o 
   1  10  14       56.85       82.02     24.09 o 
   2  10  14     1128.28     1147.81    139.25 o 
   3  10  14        1.21       11.96     23.20 o 
  -6  11  14      637.65      608.48    103.82 o 
  -5  11  14      804.42      868.15     65.48 o 
  -4  11  14      429.26      431.88     59.05 o 
  -3  11  14      471.96      467.95     35.23 o 
  -2  11  14     3271.66     3330.50    119.46 o 
  -1  11  14     1227.94     1223.39     71.92 o 
   0  11  14      840.80      827.00     45.13 o 
   1  11  14      135.56      147.17     32.00 o 
   2  11  14      781.86      874.34     50.90 o 
   3  11  14     1346.24     1282.49    137.19 o 
  -6  12  14      363.49      310.79     49.82 o 
  -5  12  14      165.78      112.75     37.98 o 
  -4  12  14      118.42      135.04     36.62 o 
  -3  12  14       14.06       22.56     14.40 o 
  -2  12  14     1394.70     1345.61    130.63 o 
  -1  12  14     1223.33     1129.81     58.62 o 
   0  12  14      198.37      146.39     26.99 o 
   1  12  14      176.25      189.94     31.97 o 
   2  12  14      321.16      308.54     49.26 o 
  -5  13  14      121.67       74.91     25.53 o 
  -4  13  14       25.70       45.16     25.16 o 
  -3  13  14      310.68      260.52     41.00 o 
  -2  13  14       57.26       48.86     17.70 o 
  -1  13  14      334.60      397.63     35.75 o 
   0  13  14       76.77       42.58     18.59 o 
   1  13  14       24.80       31.35     23.36 o 
   2  13  14      391.63      482.43     68.71 o 
  -5  14  14        1.17       17.14     23.78 o 
  -4  14  14       56.54       54.37     29.38 o 
  -3  14  14        5.24       52.97     21.51 o 
  -2  14  14      186.15      143.32     35.16 o 
  -1  14  14        0.25       42.84     15.10 o 
   0  14  14       13.47       41.68     13.81 o 
   1  14  14       34.65       48.46     16.63 o 
   2  14  14       66.61      108.86     35.69 o 
  -4  15  14       35.99       45.81     24.53 o 
  -3  15  14        9.20       11.89     16.13 o 
  -2  15  14       16.69       45.94     20.10 o 
  -1  15  14        4.90       38.91     18.18 o 
   0  15  14       34.95       37.06     17.50 o 
   1  15  14        7.34       36.84     22.50 o 
  -4  16  14       86.91      150.82     56.70 o 
  -3  16  14        9.16       38.70     20.37 o 
  -2  16  14      239.35      158.97     38.73 o 
  -1  16  14      367.96      391.22     45.70 o 
   0  16  14        9.62       30.75     16.39 o 
  -2  17  14      163.78      101.51     24.70 o 
  -1  17  14       60.04      125.13     27.15 o 
  -7   1  15      191.31       93.27     31.49 o 
  -6   1  15       99.76       63.40     29.87 o 
  -5   1  15     1398.48     1305.31    155.47 o 
  -4   1  15       92.80      101.80     18.07 o 
  -3   1  15      697.57      656.42     33.98 o 
  -2   1  15     5096.81     5337.56    136.77 o 
  -1   1  15       79.35      101.23     40.33 o 
   0   1  15      778.18      724.54     51.83 o 
   1   1  15      132.97      140.87     22.24 o 
   2   1  15      161.66      192.84     67.78 o 
   3   1  15       14.41       53.81     29.44 o 
   4   1  15        9.34       38.90     22.44 o 
  -7   2  15      262.80       94.62     40.07 o 
  -6   2  15     1083.68      988.30    119.96 o 
  -5   2  15       22.75       35.67     17.12 o 
  -4   2  15      697.68      705.26     42.69 o 
  -3   2  15     2566.50     2577.08     61.81 o 
  -2   2  15      360.25      373.73     29.52 o 
  -1   2  15     2458.08     2631.97    107.91 o 
   0   2  15        5.23       49.74     30.98 o 
   1   2  15      123.69       76.50     19.11 o 
   2   2  15     1866.16     1756.35    187.37 o 
   3   2  15      556.25      495.75     65.81 o 
   4   2  15       22.87       38.06     20.52 o 
  -7   3  15      436.15      411.74     68.13 o 
  -6   3  15       11.46       28.85     21.19 o 
  -5   3  15     2976.32     3216.05    128.21 o 
  -4   3  15      334.57      350.63     32.70 o 
  -3   3  15       89.37       87.22     15.76 o 
  -2   3  15     3267.31     3419.64    106.33 o 
  -1   3  15       34.49       44.85     31.99 o 
   0   3  15     1347.98     1375.74     68.14 o 
   1   3  15      886.23      830.65     57.64 o 
   2   3  15        0.28       27.51     21.52 o 
   3   3  15     1251.81     1321.34    129.54 o 
   4   3  15       98.35       96.97     42.82 o 
  -7   4  15       44.06       50.67     30.58 o 
  -6   4  15      964.55      989.04    140.28 o 
  -5   4  15      118.90      190.07     42.88 o 
  -4   4  15      710.38      717.01     79.05 o 
  -3   4  15      215.01      225.67     32.81 o 
  -2   4  15      183.00      233.43     26.82 o 
  -1   4  15     3261.34     3429.70     75.15 o 
   0   4  15      152.87      152.03     24.97 o 
   1   4  15       43.96       42.59     16.31 o 
   2   4  15     2120.68     2112.04    303.75 o 
   3   4  15      193.73       95.44     33.00 o 
   4   4  15      223.14      208.65     35.40 o 
  -7   5  15      157.31       86.49     51.91 o 
  -6   5  15       30.97       30.20     18.45 o 
  -5   5  15      950.11      806.06    121.22 o 
  -4   5  15      426.30      398.34     26.64 o 
  -3   5  15      189.76      192.30     31.62 o 
  -2   5  15     3515.22     3655.85     78.60 o 
  -1   5  15      409.82      378.58     27.43 o 
   0   5  15     1977.50     2005.26     89.85 o 
   1   5  15      714.95      855.59     61.15 o 
   2   5  15        0.40       54.10     25.85 o 
   3   5  15      816.65      805.67    102.06 o 
   4   5  15       37.73       32.91     19.09 o 
  -7   6  15        4.13       55.42     21.26 o 
  -6   6  15      842.45      898.46     82.12 o 
  -5   6  15       40.06       21.14     48.35 o 
  -4   6  15     1215.50     1293.85     51.67 o 
  -3   6  15     1224.54     1336.61     59.06 o 
  -2   6  15      252.15      231.93     25.09 o 
  -1   6  15     2124.67     2055.25     76.21 o 
   0   6  15      520.74      537.14     48.01 o 
   1   6  15     1948.95     2032.87     84.12 o 
   2   6  15       24.27       59.80     31.76 o 
   3   6  15        9.41       35.99     27.21 o 
  -7   7  15        2.64       35.45     11.67 o 
  -6   7  15        3.25       44.15     22.50 o 
  -5   7  15       67.59       37.77     24.68 o 
  -4   7  15     3568.33     3848.45    100.40 o 
  -3   7  15     2985.06     3313.19     86.66 o 
  -2   7  15     1339.05     1334.41     65.12 o 
  -1   7  15      174.61      153.10     20.16 o 
   0   7  15      875.76      846.68     53.12 o 
   1   7  15      431.10      398.44     62.40 o 
   2   7  15        0.84       55.73     26.22 o 
   3   7  15      335.08      311.33     60.32 o 
  -7   8  15      216.30      180.94     41.12 o 
  -6   8  15       10.44        2.08     21.59 o 
  -5   8  15       66.26       34.37     21.13 o 
  -4   8  15      361.15      271.89     24.91 o 
  -3   8  15      277.12      278.04     45.74 o 
  -2   8  15      279.19      315.40     28.42 o 
  -1   8  15      366.68      397.98     41.27 o 
   0   8  15     1952.24     2002.43    103.07 o 
   1   8  15     1099.14     1031.37     57.99 o 
   2   8  15       92.99       75.78     25.38 o 
   3   8  15      281.19      242.31     46.73 o 
  -6   9  15      146.30      114.02     33.46 o 
  -5   9  15      129.12      110.27     32.07 o 
  -4   9  15      856.70      873.04     62.08 o 
  -3   9  15      614.03      718.34     45.60 o 
  -2   9  15      214.08      219.60     24.22 o 
  -1   9  15     1129.25     1142.94     51.20 o 
   0   9  15       29.08       24.57     16.79 o 
   1   9  15      463.54      451.42     41.30 o 
   2   9  15       85.45      136.92     33.84 o 
   3   9  15        8.77       60.21     21.34 o 
  -6  10  15      155.63      137.07     49.20 o 
  -5  10  15      163.33      114.45     34.06 o 
  -4  10  15        2.18       51.21     19.20 o 
  -3  10  15        3.97       21.58     23.51 o 
  -2  10  15        9.69       32.77     14.42 o 
  -1  10  15      866.94      802.71     58.46 o 
   0  10  15      393.05      454.97     43.05 o 
   1  10  15       16.29       69.85     34.57 o 
   2  10  15        7.71       47.10     31.32 o 
   3  10  15      106.41       91.52     64.77 o 
  -6  11  15       30.95       47.01     35.67 o 
  -5  11  15       57.11      -17.77     18.71 o 
  -4  11  15       19.94       90.40     22.46 o 
  -3  11  15      219.53      252.16     35.68 o 
  -2  11  15       34.15       37.22     16.59 o 
  -1  11  15        8.14       55.49     18.45 o 
   0  11  15       38.70       32.91     19.59 o 
   1  11  15       62.21       70.78     25.86 o 
   2  11  15       11.68       14.31     25.18 o 
  -5  12  15       16.52       31.07     20.48 o 
  -4  12  15      253.26      252.21     45.26 o 
  -3  12  15      119.02       95.02     24.02 o 
  -2  12  15       85.52      101.76     23.01 o 
  -1  12  15      434.33      515.12     39.60 o 
   0  12  15       78.05       70.94     36.59 o 
   1  12  15      303.15      280.34     41.63 o 
   2  12  15        4.29       45.04     27.88 o 
  -5  13  15       25.49       46.04     21.68 o 
  -4  13  15      708.40      776.73     63.58 o 
  -3  13  15      724.41      749.07     53.14 o 
  -2  13  15        4.94       44.29     16.49 o 
  -1  13  15       88.39       66.68     22.05 o 
   0  13  15      779.72      908.17     46.48 o 
   1  13  15       86.09      124.47     33.21 o 
   2  13  15       73.89       64.75     32.69 o 
  -4  14  15      515.25      546.73     63.77 o 
  -3  14  15      776.05      783.32     59.70 o 
  -2  14  15      371.99      338.64     40.92 o 
  -1  14  15      437.56      329.95     44.38 o 
   0  14  15      194.51      158.79     33.45 o 
   1  14  15      557.06      577.01     61.13 o 
  -4  15  15      254.77      243.75     49.08 o 
  -3  15  15      195.03      212.55     37.85 o 
  -2  15  15       63.17       51.89     17.48 o 
  -1  15  15      133.87      119.83     29.97 o 
   0  15  15      733.76      702.96     78.41 o 
  -3  16  15      301.96      344.14     38.39 o 
  -2  16  15      107.79      123.95     33.60 o 
  -1  16  15       86.36      118.04     29.72 o 
  -7   0  16      510.30      560.25    101.32 o 
  -6   0  16        0.10       15.27     17.12 o 
  -5   0  16       11.87      -10.64     33.31 o 
  -4   0  16     5260.19     5757.42    148.21 o 
  -3   0  16     1507.83     1497.54     64.60 o 
  -2   0  16      181.25      172.54     44.72 o 
  -1   0  16     2122.06     2342.79     98.76 o 
   0   0  16        5.79       43.64     20.91 o 
   1   0  16     4354.00     4428.19    211.46 o 
   2   0  16       29.04       66.16     37.01 o 
   3   0  16       44.90       58.75     33.77 o 
  -7   1  16      108.81       90.74     30.57 o 
  -6   1  16       30.32       30.45     33.59 o 
  -5   1  16      566.72      562.66     42.89 o 
  -4   1  16      300.89      224.95     26.59 o 
  -3   1  16     5306.71     5609.89     78.92 o 
  -2   1  16       12.64       30.38     14.16 o 
  -1   1  16       11.56       33.78     13.30 o 
   0   1  16     2015.79     2199.35    102.49 o 
   1   1  16       25.63       39.65     13.86 o 
   2   1  16       29.98       -0.79     19.14 o 
   3   1  16      716.36      856.53     62.55 o 
  -7   2  16       55.47       61.98     18.97 o 
  -6   2  16      277.88      229.48     59.09 o 
  -5   2  16        3.71       10.91     15.58 o 
  -4   2  16     2344.60     2611.18     70.80 o 
  -3   2  16       13.46       38.44     12.86 o 
  -2   2  16      860.57      834.25     77.08 o 
  -1   2  16     1508.13     1730.31     64.72 o 
   0   2  16       34.59       46.34     14.88 o 
   1   2  16     3037.17     3304.47     77.17 o 
   2   2  16        8.12        1.81     28.68 o 
   3   2  16       23.98       24.15     22.55 o 
  -7   3  16      162.65      143.80     80.96 o 
  -6   3  16       18.82       27.34     16.61 o 
  -5   3  16     1290.29     1264.17     78.41 o 
  -4   3  16       89.97       73.99     17.40 o 
  -3   3  16     1432.34     1474.48     69.96 o 
  -2   3  16      901.25      817.79     67.55 o 
  -1   3  16     1221.95     1170.89     99.23 o 
   0   3  16      378.65      379.05     32.08 o 
   1   3  16      159.27      152.09     49.04 o 
   2   3  16      549.31      714.54     65.77 o 
   3   3  16        2.32       43.24     14.77 o 
  -7   4  16      129.76       45.09     48.81 o 
  -6   4  16       11.31       11.97     21.25 o 
  -5   4  16      389.30      404.04     42.90 o 
  -4   4  16      190.21      209.97     26.46 o 
  -3   4  16     1090.52     1132.55     92.08 o 
  -2   4  16     1109.04     1150.47     56.22 o 
  -1   4  16      704.75      678.08     77.24 o 
   0   4  16      436.49      430.77     36.39 o 
   1   4  16       21.74       22.15     14.70 o 
   2   4  16      280.02      227.17     43.54 o 
   3   4  16       43.10       44.55     21.05 o 
  -7   5  16      136.50      150.79     34.56 o 
  -6   5  16      349.41      360.19     57.39 o 
  -5   5  16       63.29       50.47     27.15 o 
  -4   5  16      225.46      188.10     23.16 o 
  -3   5  16      854.97      861.04     42.99 o 
  -2   5  16       95.86       80.47     20.00 o 
  -1   5  16      182.48      167.42     28.76 o 
   0   5  16      175.87      144.15     30.00 o 
   1   5  16      624.79      552.43     45.37 o 
   2   5  16       64.73       89.14     24.70 o 
   3   5  16        0.42       25.95     31.00 o 
  -7   6  16       41.57       37.78     21.70 o 
  -6   6  16        0.85        2.54     11.45 o 
  -5   6  16      242.92      159.92     60.65 o 
  -4   6  16     2689.41     2962.67    134.15 o 
  -3   6  16      842.48      917.22     55.17 o 
  -2   6  16       81.72       90.82     21.54 o 
  -1   6  16      321.70      387.84     33.39 o 
   0   6  16       81.60       49.04     28.79 o 
   1   6  16     1038.84     1124.70     73.80 o 
   2   6  16      261.73      227.36     72.87 o 
   3   6  16       46.73      150.35     38.79 o 
  -6   7  16       60.49       21.06     23.45 o 
  -5   7  16      106.08       58.52     49.96 o 
  -4   7  16       33.50       37.00     15.50 o 
  -3   7  16     1665.05     1740.22     82.13 o 
  -2   7  16      260.30      196.89     22.14 o 
  -1   7  16      157.87      190.08     24.53 o 
   0   7  16     2546.88     2534.92    115.32 o 
   1   7  16       40.76       43.83     21.31 o 
   2   7  16      315.89      215.92     58.89 o 
   3   7  16       58.05      119.58     45.57 o 
  -6   8  16        4.94       58.73     23.71 o 
  -5   8  16      155.36      122.17     52.51 o 
  -4   8  16      633.65      614.31     46.51 o 
  -3   8  16        4.67       30.62     13.25 o 
  -2   8  16      541.63      575.65     40.92 o 
  -1   8  16      219.09      188.60     46.74 o 
   0   8  16       13.74       13.15     40.71 o 
   1   8  16      763.05      729.74     61.94 o 
   2   8  16       52.16       48.63     26.08 o 
   3   8  16        2.31        5.86     23.83 o 
  -6   9  16      334.35      239.49     45.57 o 
  -5   9  16      577.77      598.22     63.10 o 
  -4   9  16      274.64      218.33     48.14 o 
  -3   9  16      659.84      812.05     49.15 o 
  -2   9  16      447.78      460.48     27.36 o 
  -1   9  16      308.45      305.89     26.76 o 
   0   9  16      917.97      948.27     65.01 o 
   1   9  16       10.91       12.59     37.32 o 
   2   9  16      946.05      720.46     69.52 o 
  -6  10  16      337.39      261.71     48.91 o 
  -5  10  16      276.73      336.06     39.32 o 
  -4  10  16      223.97      265.02     49.01 o 
  -3  10  16     1312.38     1476.48     97.49 o 
  -2  10  16     2119.79     2565.30     91.19 o 
  -1  10  16      367.87      361.49     32.32 o 
   0  10  16      453.70      441.27     61.70 o 
   1  10  16      318.20      261.19     40.50 o 
   2  10  16      199.16      137.25     67.08 o 
  -5  11  16      253.04      269.29     49.06 o 
  -4  11  16        1.35       18.87     18.45 o 
  -3  11  16      132.80       64.37     21.39 o 
  -2  11  16     1947.66     2073.11     79.13 o 
  -1  11  16     1148.83     1201.65     74.51 o 
   0  11  16       80.32       56.08     22.44 o 
   1  11  16      193.51      121.09     28.85 o 
   2  11  16      552.64      654.11     58.03 o 
  -5  12  16      400.35      501.03     64.91 o 
  -4  12  16        2.27       38.32     22.51 o 
  -3  12  16      317.41      412.23     40.87 o 
  -2  12  16      246.60      169.64     39.44 o 
  -1  12  16      265.07      239.95     31.31 o 
   0  12  16        2.28       32.69     24.79 o 
   1  12  16      103.46       89.67     31.53 o 
  -5  13  16        8.07       80.17     30.83 o 
  -4  13  16        5.88       26.90     35.02 o 
  -3  13  16       12.99       74.13     28.51 o 
  -2  13  16      555.13      472.89     39.44 o 
  -1  13  16      164.09       89.00     24.13 o 
   0  13  16        0.76       49.75     19.01 o 
   1  13  16      259.38      263.72     48.74 o 
  -4  14  16       40.87       54.19     37.06 o 
  -3  14  16       19.50       61.30     19.56 o 
  -2  14  16       61.67       54.70     12.42 o 
  -1  14  16      158.71      211.71     35.05 o 
   0  14  16       28.06       65.17     19.83 o 
  -3  15  16       95.24      100.80     29.63 o 
  -2  15  16        0.02       19.69     17.36 o 
  -1  15  16       25.77       46.33     19.65 o 
  -7   1  17      101.84       59.56     16.86 o 
  -6   1  17      132.41       59.02     47.65 o 
  -5   1  17       36.33       35.46     24.98 o 
  -4   1  17       32.06       20.39     10.13 o 
  -3   1  17      466.32      427.94     32.84 o 
  -2   1  17      130.91      143.57     21.35 o 
  -1   1  17      920.65      923.16     53.29 o 
   0   1  17      381.18      308.09     25.96 o 
   1   1  17       60.39      113.84     22.79 o 
   2   1  17      835.66      777.44     59.69 o 
   3   1  17      321.86      425.53     75.49 o 
  -7   2  17      416.43      374.35     69.23 o 
  -6   2  17       50.10       67.19     46.49 o 
  -5   2  17      322.32      323.48     49.77 o 
  -4   2  17       67.66       53.07     15.45 o 
  -3   2  17      931.45      961.57     65.96 o 
  -2   2  17     6300.04     6511.01    204.80 o 
  -1   2  17      680.72      646.17     52.22 o 
   0   2  17      492.68      460.35     40.43 o 
   1   2  17      145.92      154.67     36.82 o 
   2   2  17       79.62      108.14     34.93 o 
   3   2  17      117.39      117.35     50.66 o 
  -7   3  17        4.54       76.24     24.73 o 
  -6   3  17      914.90      792.19    133.47 o 
  -5   3  17      189.94      126.56     42.58 o 
  -4   3  17        2.14       25.50     12.09 o 
  -3   3  17     2519.18     2635.56     74.80 o 
  -2   3  17      479.18      461.16     31.86 o 
  -1   3  17      708.07      683.31     79.80 o 
   0   3  17       20.21       52.57     22.24 o 
   1   3  17       67.35       56.61     23.05 o 
   2   3  17     2287.07     2417.61    232.71 o 
   3   3  17      147.64      119.05     35.77 o 
  -7   4  17      755.68      632.19     98.38 o 
  -6   4  17      273.41      333.78     63.73 o 
  -5   4  17      940.85      920.88    103.55 o 
  -4   4  17       98.11      102.30     18.85 o 
  -3   4  17      163.85      154.71     16.99 o 
  -2   4  17     3887.10     4035.47     92.29 o 
  -1   4  17       37.12       45.78     15.34 o 
   0   4  17       38.92       39.52     11.40 o 
   1   4  17      776.21      876.87     97.75 o 
   2   4  17       13.08       32.45     33.31 o 
   3   4  17      353.71      269.71     98.08 o 
  -7   5  17        0.00       13.03     26.48 o 
  -6   5  17      841.92      637.04    101.03 o 
  -5   5  17        1.61       26.54     22.31 o 
  -4   5  17      379.25      399.24     36.69 o 
  -3   5  17     1397.78     1489.07     72.82 o 
  -2   5  17        1.02       25.26     14.66 o 
  -1   5  17     1427.20     1527.33     87.46 o 
   0   5  17       56.75       37.48     10.01 o 
   1   5  17        5.24       60.10     18.74 o 
   2   5  17     1088.58     1011.38    145.04 o 
   3   5  17        5.03        6.86     13.01 o 
  -6   6  17      371.51      396.74     73.56 o 
  -5   6  17      515.86      659.20    214.89 o 
  -4   6  17     2154.05     2541.51    192.30 o 
  -3   6  17      687.44      625.72     53.09 o 
  -2   6  17     2122.29     2003.16     68.85 o 
  -1   6  17      145.89      187.65     21.22 o 
   0   6  17      669.73      588.64     40.73 o 
   1   6  17      360.56      362.89     44.02 o 
   2   6  17        2.45       45.76     30.77 o 
  -6   7  17      107.29       65.12     27.31 o 
  -5   7  17      699.30      825.70     65.16 o 
  -4   7  17      669.73      688.64     49.01 o 
  -3   7  17      408.57      332.87     33.58 o 
  -2   7  17      201.15      220.54     27.67 o 
  -1   7  17     1526.57     1519.68     88.82 o 
   0   7  17      567.18      502.67     42.32 o 
   1   7  17      627.51      575.41     43.08 o 
   2   7  17       82.75       64.95     30.95 o 
  -6   8  17       35.87       24.52     62.92 o 
  -5   8  17      121.53      101.26     37.54 o 
  -4   8  17      504.78      345.48     49.65 o 
  -3   8  17     1108.78     1288.66    148.97 o 
  -2   8  17      361.49      306.09     37.65 o 
  -1   8  17     1737.21     1821.41     72.59 o 
   0   8  17      742.04      732.36     60.77 o 
   1   8  17      157.37      145.75     30.96 o 
   2   8  17        7.33       37.30     20.62 o 
  -6   9  17      139.93      153.22     45.25 o 
  -5   9  17      197.10      175.91     47.42 o 
  -4   9  17      300.28      301.27     44.51 o 
  -3   9  17      112.20      121.38     26.07 o 
  -2   9  17       13.37       26.90     19.36 o 
  -1   9  17      221.27      213.45     31.27 o 
   0   9  17      511.43      477.04     40.11 o 
   1   9  17       55.61       69.26     22.17 o 
   2   9  17       41.53       97.53     42.15 o 
  -5  10  17       36.58       73.56     30.42 o 
  -4  10  17        3.40       25.76     16.69 o 
  -3  10  17        2.65       35.31     19.84 o 
  -2  10  17      333.63      374.90     36.61 o 
  -1  10  17      669.55      645.40     47.40 o 
   0  10  17       49.06       92.22     28.37 o 
   1  10  17       47.76       64.51     16.83 o 
  -5  11  17       97.20       74.41     68.24 o 
  -4  11  17       12.05       29.41     15.59 o 
  -3  11  17       13.99       70.38     24.31 o 
  -2  11  17        0.11       36.94     15.17 o 
  -1  11  17      428.73      418.74     50.57 o 
   0  11  17       65.02       83.29     24.90 o 
   1  11  17       60.71       82.92     50.29 o 
  -5  12  17      141.80      138.71     40.87 o 
  -4  12  17       57.56       78.54     24.58 o 
  -3  12  17      688.10      672.60     53.45 o 
  -2  12  17        0.16       43.00     23.77 o 
  -1  12  17        0.63       30.78     14.48 o 
   0  12  17       35.80       38.87     22.34 o 
   1  12  17      147.79      156.08     35.29 o 
  -4  13  17      508.88      578.18     63.99 o 
  -3  13  17       40.56       76.98     28.18 o 
  -2  13  17        0.18       34.50     17.37 o 
  -1  13  17      397.16      392.23     56.40 o 
   0  13  17       74.11       71.90     22.62 o 
  -3  14  17      612.75      574.39     61.03 o 
  -2  14  17       16.20       56.79     19.58 o 
  -1  14  17      423.51      426.89     63.17 o 
  -7   0  18       74.07       22.67     18.97 o 
  -6   0  18       10.49       62.92     37.47 o 
  -5   0  18     1076.43      986.80    200.78 o 
  -4   0  18      103.81      144.47     32.03 o 
  -3   0  18      929.02      792.94    108.69 o 
  -2   0  18      114.37      120.58     29.39 o 
  -1   0  18      118.19      150.94     44.64 o 
   0   0  18     2461.29     2260.81    235.03 o 
   1   0  18       63.86      -16.65     53.67 o 
   2   0  18       50.53       47.65     26.83 o 
  -7   1  18      271.26      153.51     46.49 o 
  -6   1  18      331.44      247.38     58.37 o 
  -5   1  18      122.83      121.40     29.42 o 
  -4   1  18     3018.72     3115.63     70.08 o 
  -3   1  18      938.19      897.33     57.65 o 
  -2   1  18       44.31       63.28     15.20 o 
  -1   1  18     3032.85     3365.01    150.39 o 
   0   1  18       34.45       41.61     15.72 o 
   1   1  18      885.89      869.23     63.62 o 
   2   1  18        7.51       75.66     68.93 o 
  -6   2  18       61.39       79.37     32.46 o 
  -5   2  18     1111.42      978.10    119.79 o 
  -4   2  18       79.97       67.61     18.72 o 
  -3   2  18      978.68     1043.49     61.46 o 
  -2   2  18      826.53      778.60     45.69 o 
  -1   2  18      186.58      104.75     20.29 o 
   0   2  18     1561.27     1646.76     93.35 o 
   1   2  18      100.83       59.50     50.89 o 
   2   2  18        4.17       50.58     26.14 o 
  -6   3  18       77.80       93.62     26.43 o 
  -5   3  18       39.54       39.08     17.70 o 
  -4   3  18      463.97      490.65     32.04 o 
  -3   3  18      537.23      533.90     41.74 o 
  -2   3  18      620.56      679.61     48.99 o 
  -1   3  18      614.95      682.84     65.77 o 
   0   3  18      114.29       67.59     17.77 o 
   1   3  18      172.88      222.04     90.68 o 
   2   3  18       52.08       40.39     28.77 o 
  -6   4  18      127.30       73.91     40.40 o 
  -5   4  18        9.61       36.91     19.78 o 
  -4   4  18       80.65       42.96     14.60 o 
  -3   4  18       34.86       27.28     11.82 o 
  -2   4  18      211.74      207.11     37.80 o 
  -1   4  18       30.12       66.93     18.63 o 
   0   4  18       22.90       56.07     18.05 o 
   1   4  18      277.81      204.36     31.22 o 
   2   4  18      190.61      148.21     41.88 o 
  -6   5  18       58.21       63.01     24.02 o 
  -5   5  18       77.48       52.57     23.89 o 
  -4   5  18      520.61      542.49     47.21 o 
  -3   5  18      804.18      720.67     66.64 o 
  -2   5  18     1243.32     1354.41     52.57 o 
  -1   5  18     1731.50     1731.69     94.30 o 
   0   5  18      699.68      731.69     48.13 o 
   1   5  18       39.68       58.25     21.92 o 
   2   5  18      250.05      277.13     50.02 o 
  -6   6  18      133.72       76.34     38.27 o 
  -5   6  18      639.51      550.43     99.31 o 
  -4   6  18       65.16       47.36     14.88 o 
  -3   6  18      335.12      297.26     36.81 o 
  -2   6  18       62.34       51.87     14.98 o 
  -1   6  18       49.29       43.33     23.71 o 
   0   6  18      912.89      975.81     63.84 o 
   1   6  18      520.52      488.43     40.57 o 
   2   6  18        7.33       40.32     28.68 o 
  -6   7  18        1.03       25.71     14.89 o 
  -5   7  18       12.75       42.10     27.53 o 
  -4   7  18      666.84      679.16     62.59 o 
  -3   7  18      168.48      155.83     25.62 o 
  -2   7  18       12.27       33.15     12.83 o 
  -1   7  18      639.19      589.10     47.89 o 
   0   7  18       70.63       61.69     19.83 o 
   1   7  18      134.47       65.28     41.97 o 
   2   7  18        3.93       66.60     36.55 o 
  -6   8  18      130.77      142.73     46.42 o 
  -5   8  18      320.32      235.59     69.16 o 
  -4   8  18      268.69      291.55     43.99 o 
  -3   8  18      207.12      203.94     34.30 o 
  -2   8  18       53.60       59.18     16.27 o 
  -1   8  18        4.40       39.04     16.07 o 
   0   8  18      974.09      842.87     94.56 o 
   1   8  18       36.29       50.89     25.95 o 
  -5   9  18       17.77       36.18     28.21 o 
  -4   9  18      319.20      163.69     56.50 o 
  -3   9  18      466.95      403.79     45.59 o 
  -2   9  18     1017.44     1048.57     58.52 o 
  -1   9  18      349.60      333.74     44.66 o 
   0   9  18        0.94       64.72     24.48 o 
   1   9  18      121.41       74.23     24.93 o 
  -5  10  18      216.06      224.16     97.38 o 
  -4  10  18       59.96       67.97     18.23 o 
  -3  10  18      820.04      790.41     47.21 o 
  -2  10  18      578.36      592.69     47.14 o 
  -1  10  18      358.51      247.77     61.77 o 
   0  10  18      372.39      413.33     48.36 o 
   1  10  18       94.14      112.20     27.60 o 
  -4  11  18       81.18       79.59     23.26 o 
  -3  11  18     1259.89     1269.45     87.13 o 
  -2  11  18     1614.50     1598.20    173.78 o 
  -1  11  18       35.71       95.28     24.23 o 
   0  11  18      157.12      170.97     45.86 o 
  -4  12  18       63.72       32.53     18.10 o 
  -3  12  18      115.40      111.60     27.91 o 
  -2  12  18      532.94      612.23     68.29 o 
  -1  12  18      346.17      269.24     36.93 o 
   0  12  18        8.00       58.59     42.38 o 
  -3  13  18       35.86       46.43     17.55 o 
  -2  13  18        0.99       41.56     16.35 o 
  -1  13  18        0.24       56.28     23.77 o 
  -6   1  19        1.98       36.36     27.95 o 
  -5   1  19        0.86       49.18     28.51 o 
  -4   1  19      295.71      278.40     36.45 o 
  -3   1  19      109.10       93.92     20.83 o 
  -2   1  19     1222.99     1132.04     69.34 o 
  -1   1  19        4.88       12.15     14.45 o 
   0   1  19       76.41       59.46     17.78 o 
   1   1  19      116.00      159.47     50.87 o 
   2   1  19       52.68       19.80     26.01 o 
  -6   2  19      259.09      280.11     56.50 o 
  -5   2  19       41.71       33.50     24.00 o 
  -4   2  19       10.35       36.38     11.64 o 
  -3   2  19     2287.69     2471.68    129.62 o 
  -2   2  19      473.77      370.28     38.32 o 
  -1   2  19       47.54       56.31     15.39 o 
   0   2  19      308.49      293.73     36.30 o 
   1   2  19       27.88       73.93     35.30 o 
   2   2  19      510.65      550.43     67.54 o 
  -6   3  19      380.00      288.28     67.01 o 
  -5   3  19       18.95       68.52     42.65 o 
  -4   3  19      190.60      143.30     23.36 o 
  -3   3  19      103.00      102.92     19.80 o 
  -2   3  19     3087.14     3587.50     95.78 o 
  -1   3  19      535.72      515.85     42.16 o 
   0   3  19       49.78       37.10     11.91 o 
   1   3  19      929.66      825.33    122.49 o 
   2   3  19      108.55      107.79     47.11 o 
  -6   4  19     1158.04     1036.77    207.26 o 
  -5   4  19       72.36       55.37     24.13 o 
  -4   4  19       23.02       13.01     17.29 o 
  -3   4  19     1495.13     1510.58     64.91 o 
  -2   4  19      536.16      507.22     50.35 o 
  -1   4  19       77.27       44.58     18.35 o 
   0   4  19      418.43      379.22     41.58 o 
   1   4  19        0.90       33.74     27.53 o 
   2   4  19      512.53      540.19     62.92 o 
  -6   5  19        1.06       39.38     71.01 o 
  -5   5  19      280.12      243.87     45.87 o 
  -4   5  19      497.07      540.31     49.73 o 
  -3   5  19      124.24       62.25     16.08 o 
  -2   5  19      824.05      721.06     56.49 o 
  -1   5  19       61.07       54.71     15.99 o 
   0   5  19       53.98       13.45     16.87 o 
   1   5  19      957.22      920.40    106.54 o 
  -6   6  19      112.76      138.00     40.82 o 
  -5   6  19       89.90       46.05     25.89 o 
  -4   6  19       53.10      111.20     27.34 o 
  -3   6  19      631.67      567.91     39.49 o 
  -2   6  19      224.38      185.78     36.98 o 
  -1   6  19     1640.70     1559.96     69.84 o 
   0   6  19      133.67       86.53     36.97 o 
   1   6  19      161.69      169.99     39.22 o 
  -5   7  19      360.47      259.79     43.78 o 
  -4   7  19      384.64      454.85     40.68 o 
  -3   7  19       67.26       61.10     18.22 o 
  -2   7  19      106.99       58.71     17.49 o 
  -1   7  19      676.06      667.37     54.89 o 
   0   7  19      394.46      320.35     45.97 o 
   1   7  19      156.80      201.41     60.37 o 
  -5   8  19      224.54      132.13     40.00 o 
  -4   8  19      357.46      459.12    107.02 o 
  -3   8  19       16.26       40.46     12.36 o 
  -2   8  19      563.27      550.04     38.64 o 
  -1   8  19      431.54      294.24     42.20 o 
   0   8  19       35.04       63.70     22.87 o 
   1   8  19        5.02       75.50     40.80 o 
  -5   9  19       82.37       65.47     29.82 o 
  -4   9  19        3.80       46.92     21.12 o 
  -3   9  19       30.37       43.55     21.49 o 
  -2   9  19      380.46      337.28     36.03 o 
  -1   9  19     1060.97      912.25    102.38 o 
   0   9  19      133.28       73.10     25.63 o 
  -4  10  19      139.57       98.37     26.36 o 
  -3  10  19      126.59      108.03     23.57 o 
  -2  10  19       24.79       47.60     14.93 o 
  -1  10  19       14.57       28.12     21.28 o 
   0  10  19        2.64       48.75     23.29 o 
  -4  11  19        4.07       39.08     36.37 o 
  -3  11  19      116.33       68.89     20.35 o 
  -2  11  19        1.33       54.66     17.95 o 
  -1  11  19        6.24       35.05     23.17 o 
  -2  12  19        4.80       57.69     30.72 o 
  -6   0  20     1114.26     1210.26    299.33 o 
  -5   0  20      627.01      611.14    159.15 o 
  -4   0  20      583.07      563.79     56.41 o 
  -3   0  20       55.62       55.05     20.33 o 
  -2   0  20      392.92      386.42     75.46 o 
  -1   0  20     3035.28     3456.93    148.51 o 
   0   0  20       49.10       27.71     25.23 o 
   1   0  20      240.77      147.58     54.13 o 
  -6   1  20       19.68       49.41     23.97 o 
  -5   1  20     1140.77     1174.69    172.72 o 
  -4   1  20       69.96       62.31     20.74 o 
  -3   1  20      203.38      176.46     25.50 o 
  -2   1  20      478.41      579.53     46.61 o 
  -1   1  20       86.77       56.45     20.17 o 
   0   1  20      564.36      443.33     37.05 o 
   1   1  20        0.97       59.22     28.37 o 
  -6   2  20      193.71      151.82     51.31 o 
  -5   2  20      102.73       55.51     24.63 o 
  -4   2  20      745.21      786.52     61.23 o 
  -3   2  20      181.33      145.17     25.22 o 
  -2   2  20        0.06       21.57     13.50 o 
  -1   2  20     1785.45     1829.14     72.64 o 
   0   2  20       54.96       64.08     19.01 o 
   1   2  20       53.88       40.49     34.11 o 
  -6   3  20        1.87      106.94     36.23 o 
  -5   3  20      174.04      145.12     41.74 o 
  -4   3  20        7.25       36.84     31.38 o 
  -3   3  20      106.94       74.45     23.24 o 
  -2   3  20      273.84      279.53     37.35 o 
  -1   3  20        8.81       32.87     10.62 o 
   0   3  20      381.36      356.59     41.05 o 
   1   3  20        0.22       31.59     20.40 o 
  -5   4  20       25.18       47.70     26.82 o 
  -4   4  20       42.43       56.07     18.40 o 
  -3   4  20      290.80      209.79     34.30 o 
  -2   4  20      486.89      448.93     50.13 o 
  -1   4  20      130.95       32.22     32.46 o 
   0   4  20      378.49      295.01     41.12 o 
   1   4  20       58.30       55.61     32.45 o 
  -5   5  20      467.75      492.19     81.12 o 
  -4   5  20       49.39       69.28     18.04 o 
  -3   5  20       19.66       68.74     18.82 o 
  -2   5  20      151.52      117.46     61.23 o 
  -1   5  20        1.02       60.86     16.83 o 
   0   5  20      159.15       96.66     33.34 o 
   1   5  20       42.62       48.77     31.23 o 
  -5   6  20       14.89       18.12     16.59 o 
  -4   6  20      137.07       70.30     22.12 o 
  -3   6  20      147.89       96.30     19.56 o 
  -2   6  20      224.10      230.57     35.32 o 
  -1   6  20     1425.52     1475.52    104.61 o 
   0   6  20      664.15      557.53     73.84 o 
  -5   7  20      550.67      580.90     67.83 o 
  -4   7  20      227.50      266.70     69.78 o 
  -3   7  20        2.47       26.14     19.27 o 
  -2   7  20      169.93      135.64     26.41 o 
  -1   7  20        7.06       26.13     15.93 o 
   0   7  20      261.83      185.40     35.38 o 
  -4   8  20      414.75      349.91     40.45 o 
  -3   8  20       23.63       29.68     16.16 o 
  -2   8  20      251.03      262.25     42.74 o 
  -1   8  20       18.74       45.56     15.88 o 
   0   8  20       14.70       42.37     18.52 o 
  -4   9  20        2.71       25.16     24.70 o 
  -3   9  20      379.89      434.34     59.54 o 
  -2   9  20       98.52       84.08     22.15 o 
  -1   9  20        1.37       46.84     24.37 o 
  -3  10  20      508.68      476.71     54.22 o 
  -2  10  20      995.06      925.35     73.65 o 
  -5   1  21       79.63       67.25     26.99 o 
  -4   1  21       38.34       56.34     12.68 o 
  -3   1  21      328.17      370.11     38.94 o 
  -2   1  21       54.56       39.51     28.91 o 
  -1   1  21       16.30       34.60     13.49 o 
   0   1  21      312.97      302.05     51.82 o 
  -5   2  21      283.04      222.02     58.99 o 
  -4   2  21      768.82      786.78     67.22 o 
  -3   2  21        0.59       21.90     16.03 o 
  -2   2  21      435.27      538.78     48.21 o 
  -1   2  21        5.62       39.32     14.22 o 
   0   2  21        6.53       73.60     29.42 o 
  -5   3  21       28.84       41.34     31.44 o 
  -4   3  21       40.90       61.68     22.97 o 
  -3   3  21      751.16      769.39     58.03 o 
  -2   3  21      308.39      204.66     50.99 o 
  -1   3  21       84.96       46.70     21.37 o 
   0   3  21      690.77      900.11     70.67 o 
  -5   4  21      114.10      102.13     48.35 o 
  -4   4  21      336.86      289.36     59.89 o 
  -3   4  21       78.16       77.47     18.41 o 
  -2   4  21      536.71      547.35     41.51 o 
  -1   4  21       45.75       39.27     14.87 o 
   0   4  21       53.48      165.22     52.68 o 
  -4   5  21        7.59       44.19     13.81 o 
  -3   5  21     1266.00     1312.63     67.54 o 
  -2   5  21       35.22       34.74     22.04 o 
  -1   5  21      302.41      225.89     58.63 o 
   0   5  21      229.61      318.02     42.39 o 
  -4   6  21      465.05      437.75     45.63 o 
  -3   6  21       11.55       37.06     11.50 o 
  -2   6  21      319.26      228.05     34.57 o 
  -1   6  21      341.18      295.18     54.49 o 
  -4   7  21        8.92       21.52     16.12 o 
  -3   7  21      191.35      189.70     27.34 o 
  -2   7  21      727.50      704.71     71.49 o 
  -1   7  21     1242.24     1216.64    118.26 o 
  -3   8  21       36.49      129.08     22.20 o 
  -2   8  21        8.77       40.18     19.01 o 
  -4   0  22      296.30      194.31     76.33 o 
  -3   0  22       72.75       84.49     78.65 o 
  -2   0  22      435.84      268.72     41.46 o 
  -1   0  22      281.06      263.05     44.50 o 
  -4   1  22      138.40       52.74     42.10 o 
  -3   1  22       83.76      100.81     25.47 o 
  -2   1  22        1.17       39.44     17.07 o 
  -1   1  22      871.99      953.26     69.97 o 
  -4   2  22       32.79       78.48     28.74 o 
  -3   2  22       17.10       44.22     16.06 o 
  -2   2  22      658.76      628.62     68.27 o 
  -1   2  22        1.24       30.65     16.78 o 
  -4   3  22      202.67      180.64     41.92 o 
  -3   3  22      280.53      268.55     43.74 o 
  -2   3  22       29.38       62.44     23.71 o 
  -1   3  22       54.70       40.69     18.36 o 
  -4   4  22       81.90       27.11     17.44 o 
  -3   4  22       12.25       34.66     14.26 o 
  -2   4  22       10.21       46.31     17.36 o 
  -1   4  22      157.93      124.98     25.23 o 
  -3   5  22       10.65       44.45     26.58 o 
  -2   5  22       43.84       51.18     33.32 o 
                                                 
